# Supplementary material for: The slan antigen identifies the prototypical non-classical CD16+-monocytes in human blood
Source: Front Immunol. 2023 Oct 27;14:1287656. doi: 10.3389/fimmu.2023.1287656 (PMC10641684; doi:10.3389/fimmu.2023.1287656)
Supplement: Supplementary file 1 [file DataSheet_1.xlsx]

## Sheet: NC vs CD14
Gene names	Protein names	[-log(P-value)]	Difference NC - CD14 [log2(FC)]	More significantly expressed in
VDAC2	Voltage-dependent anion-selective channel protein 2	4.24757	5.37715	total NC-monocytes
EVL	Ena/VASP-like protein	4.99024	4.78574	total NC-monocytes
NAMPT;PBEF1	Nicotinamide phosphoribosyltransferase	5.2173	4.03113	total NC-monocytes
PIK3AP1	Phosphoinositide 3-kinase adapter protein 1	6.09822	3.43314	total NC-monocytes
OAS3	2-5-oligoadenylate synthase 3	3.42361	3.32319	total NC-monocytes
ADA	Adenosine deaminase	3.33485	2.92739	total NC-monocytes
AMPD2	AMP deaminase 2	4.56025	2.9017	total NC-monocytes
SERPINB9	Serpin B9	4.96559	2.76838	total NC-monocytes
NDUFS1	NADH-ubiquinone oxidoreductase 75 kDa subunit, mitochondrial	5.42897	2.72171	total NC-monocytes
HEL57;SERPINB1	Leukocyte elastase inhibitor	5.52207	2.70098	total NC-monocytes
WARS	Tryptophan--tRNA ligase, cytoplasmic;T1-TrpRS;T2-TrpRS	5.29738	2.68955	total NC-monocytes
HIST1H4H;HIST1H4A	Histone H4	2.67828	2.43536	total NC-monocytes
HMOX1	Heme oxygenase 1	6.5843	2.4239	total NC-monocytes
LYN	Non-specific protein-tyrosine kinase	6.07944	2.34805	total NC-monocytes
GBP2	Interferon-induced guanylate-binding protein 2	2.08093	2.27623	total NC-monocytes
EML4	Echinoderm microtubule-associated protein-like 4	6.58163	2.20866	total NC-monocytes
SCRN1	Secernin-1	4.61525	2.16213	total NC-monocytes
HBB	Hemoglobin subunit beta;LVV-hemorphin-7;Spinorphin	1.43404	2.04518	total NC-monocytes
IMMT	MICOS complex subunit MIC60	2.86856	2.00949	total NC-monocytes
TBXAS1	Thromboxane-A synthase	5.9689	1.96363	total NC-monocytes
COX4I1	Cytochrome c oxidase subunit 4 isoform 1, mitochondrial	6.22921	1.94216	total NC-monocytes
CORO1B;DKFZp762I166	Coronin;Coronin-1B	5.67369	1.91821	total NC-monocytes
UQCRFS1;UQCRFS1P1	Cytochrome b-c1 complex subunit Rieske, mitochondrial;Cytochrome b-c1 complex subunit 11;Putative cytochrome b-c1 complex subunit Rieske-like protein 1	4.82552	1.90984	total NC-monocytes
TAP2;TAP2-G	Antigen peptide transporter 2	4.48442	1.90643	total NC-monocytes
ACOT9	Acyl-coenzyme A thioesterase 9, mitochondrial	4.65036	1.8645	total NC-monocytes
HK1	Hexokinase;Hexokinase-1	5.43836	1.85248	total NC-monocytes
FCER1G	High affinity immunoglobulin epsilon receptor subunit gamma	4.59287	1.84833	total NC-monocytes
SOD2	Superoxide dismutase;Superoxide dismutase [Mn], mitochondrial	4.06996	1.83793	total NC-monocytes
MYOF	Myoferlin	6.38412	1.82697	total NC-monocytes
FGD2	FYVE, RhoGEF and PH domain-containing protein 2	6.63592	1.80079	total NC-monocytes
COTL1	Coactosin-like protein	4.064	1.77213	total NC-monocytes
CYC1	Cytochrome c1, heme protein, mitochondrial	4.38659	1.75261	total NC-monocytes
UQCRQ	Cytochrome b-c1 complex subunit 8	4.10748	1.74956	total NC-monocytes
NDUFV1	NADH dehydrogenase [ubiquinone] flavoprotein 1, mitochondrial	4.65493	1.74644	total NC-monocytes
STX11	Syntaxin-11	3.72813	1.73702	total NC-monocytes
PPM1F	Protein phosphatase 1F	3.613	1.71519	total NC-monocytes
LILRB2	Leukocyte immunoglobulin-like receptor subfamily B member 2	4.55588	1.70275	total NC-monocytes
TAP1	Antigen peptide transporter 1	2.95967	1.70076	total NC-monocytes
NDUFS6	NADH dehydrogenase [ubiquinone] iron-sulfur protein 6, mitochondrial	2.89228	1.67228	total NC-monocytes
COX5B	Cytochrome c oxidase subunit 5B, mitochondrial	2.26407	1.64826	total NC-monocytes
POFUT1	GDP-fucose protein O-fucosyltransferase 1	2.96067	1.6379	total NC-monocytes
AIF1	Allograft inflammatory factor 1	3.42093	1.61905	total NC-monocytes
OAS2	2-5-oligoadenylate synthase 2	3.1364	1.6188	total NC-monocytes
UQCRC2	Cytochrome b-c1 complex subunit 2, mitochondrial	4.91146	1.5892	total NC-monocytes
ALOX5	Arachidonate 5-lipoxygenase	3.21626	1.58296	total NC-monocytes
ERAP2	Endoplasmic reticulum aminopeptidase 2	1.43218	1.5637	total NC-monocytes
DKFZp586K0821;NDUFS3	NADH dehydrogenase [ubiquinone] iron-sulfur protein 3, mitochondrial	4.03607	1.56227	total NC-monocytes
ARRB1	Beta-arrestin-1	6.08091	1.54824	total NC-monocytes
DOK2	Docking protein 2	2.65185	1.54224	total NC-monocytes
NUCB1	Nucleobindin-1	4.57981	1.52687	total NC-monocytes
MAP4	Microtubule-associated protein 4;Microtubule-associated protein	4.59721	1.4983	total NC-monocytes
RECQL	ATP-dependent DNA helicase Q1	5.02015	1.49709	total NC-monocytes
CSTB	Cystatin-B	3.11659	1.48255	total NC-monocytes
CSK	Non-specific protein-tyrosine kinase;Tyrosine-protein kinase CSK	5.98543	1.47604	total NC-monocytes
STAM2;STAM	Signal transducing adapter molecule 2;Signal transducing adapter molecule 1	2.57798	1.46565	total NC-monocytes
NAAA	N-acylethanolamine-hydrolyzing acid amidase;N-acylethanolamine-hydrolyzing acid amidase subunit alpha;N-acylethanolamine-hydrolyzing acid amidase subunit beta	3.0234	1.46271	total NC-monocytes
H1FX	Histone H1x	3.08245	1.46237	total NC-monocytes
FAM49A	Protein FAM49A	5.29817	1.44824	total NC-monocytes
HCK	Non-specific protein-tyrosine kinase;Tyrosine-protein kinase HCK	5.90129	1.44093	total NC-monocytes
NDUFA8	NADH dehydrogenase [ubiquinone] 1 alpha subcomplex subunit 8	3.5495	1.43707	total NC-monocytes
SH3BP1	SH3 domain-binding protein 1	4.9821	1.43042	total NC-monocytes
STK10	Serine/threonine-protein kinase 10	3.88382	1.40499	total NC-monocytes
hCG_1988078;TYMP	Thymidine phosphorylase	5.70819	1.39191	total NC-monocytes
COX2;COII;cox2	Cytochrome c oxidase subunit 2	1.64284	1.38418	total NC-monocytes
VASP	Vasodilator-stimulated phosphoprotein	5.63822	1.37475	total NC-monocytes
TAPBP	Tapasin	2.76482	1.37201	total NC-monocytes
IFI30	Gamma-interferon-inducible lysosomal thiol reductase	1.88304	1.36934	total NC-monocytes
SYNGR2	Synaptogyrin;Synaptogyrin-2	3.2782	1.36402	total NC-monocytes
UQCRC1	Cytochrome b-c1 complex subunit 1, mitochondrial	6.03341	1.33102	total NC-monocytes
METTL7A	Methyltransferase-like protein 7A	2.68928	1.32198	total NC-monocytes
TOR4A	Torsin-4A	3.07722	1.31532	total NC-monocytes
HIST1H1C;HIST1H1D	Histone H1.2;Histone H1.3	3.72296	1.31251	total NC-monocytes
VAV1	Proto-oncogene vav	3.2363	1.29795	total NC-monocytes
PECAM1	Platelet endothelial cell adhesion molecule	4.45321	1.29526	total NC-monocytes
HAGH	Hydroxyacylglutathione hydrolase, mitochondrial	2.55145	1.28754	total NC-monocytes
OGDH	2-oxoglutarate dehydrogenase, mitochondrial	4.97626	1.28124	total NC-monocytes
TRAF3IP3	TRAF3-interacting JNK-activating modulator	2.04926	1.25853	total NC-monocytes
RDH11	Retinol dehydrogenase 11	3.02486	1.23906	total NC-monocytes
LRRC25	Leucine-rich repeat-containing protein 25	2.98561	1.23762	total NC-monocytes
SLC25A24	Calcium-binding mitochondrial carrier protein SCaMC-1	3.50165	1.23512	total NC-monocytes
IMAP1;GIMAP1	GTPase IMAP family member 1	3.27678	1.23504	total NC-monocytes
TPMT	Thiopurine S-methyltransferase	5.03058	1.21833	total NC-monocytes
SLC35A4		1.42501	1.21189	total NC-monocytes
PTPN6	Tyrosine-protein phosphatase non-receptor type;Tyrosine-protein phosphatase non-receptor type 6;Protein-tyrosine-phosphatase	5.27094	1.20591	total NC-monocytes
TES	Testin	4.08783	1.20099	total NC-monocytes
ELMO2	Engulfment and cell motility protein 2	3.51969	1.19374	total NC-monocytes
LPCAT2	Lysophosphatidylcholine acyltransferase 2	5.5742	1.18918	total NC-monocytes
CYFIP2;DKFZp761H087	Cytoplasmic FMR1-interacting protein 2	3.9829	1.18415	total NC-monocytes
RPL38	60S ribosomal protein L38	3.83421	1.18094	total NC-monocytes
SLC25A20	Mitochondrial carnitine/acylcarnitine carrier protein	3.34369	1.17883	total NC-monocytes
RAB10	Ras-related protein Rab-10	3.61335	1.1686	total NC-monocytes
COX6B1	Cytochrome c oxidase subunit 6B1	3.13197	1.16678	total NC-monocytes
SWAP70	Switch-associated protein 70	3.07794	1.16283	total NC-monocytes
EHBP1L1	EH domain-binding protein 1-like protein 1	5.09279	1.15991	total NC-monocytes
LTA4H	Leukotriene A-4 hydrolase;Leukotriene A(4) hydrolase	5.7881	1.15313	total NC-monocytes
NANS;HEL-S-100	Sialic acid synthase	5.20364	1.13836	total NC-monocytes
PLEKHO2	Pleckstrin homology domain-containing family O member 2	4.97862	1.13387	total NC-monocytes
HVCN1	Voltage-gated hydrogen channel 1	3.2234	1.13232	total NC-monocytes
HIST1H1B	Histone H1.5	3.19007	1.13188	total NC-monocytes
NDUFA13	NADH dehydrogenase [ubiquinone] 1 alpha subcomplex subunit 13	3.05268	1.12054	total NC-monocytes
PTPN1	Tyrosine-protein phosphatase non-receptor type;Tyrosine-protein phosphatase non-receptor type 1	2.69505	1.1182	total NC-monocytes
MTCH2	Mitochondrial carrier homolog 2	2.70416	1.11795	total NC-monocytes
KYNU	Kynureninase	3.21784	1.11567	total NC-monocytes
CPPED1	Serine/threonine-protein phosphatase CPPED1	3.61355	1.11064	total NC-monocytes
NECAP2	Adaptin ear-binding coat-associated protein 2	4.83028	1.10251	total NC-monocytes
PSMD5	26S proteasome non-ATPase regulatory subunit 5	2.40092	1.09733	total NC-monocytes
IFI16		4.49329	1.09306	total NC-monocytes
ITGAX	Integrin alpha-X	4.61498	1.09126	total NC-monocytes
CYB5R3	NADH-cytochrome b5 reductase;NADH-cytochrome b5 reductase 3;NADH-cytochrome b5 reductase 3 membrane-bound form;NADH-cytochrome b5 reductase 3 soluble form	3.28199	1.08694	total NC-monocytes
LGALS9;LGALS9C;LGALS9B	Galectin;Galectin-9;Galectin-9C;Galectin-9B	2.07048	1.07621	total NC-monocytes
LNPEP	Leucyl-cystinyl aminopeptidase;Leucyl-cystinyl aminopeptidase, pregnancy serum form	4.46145	1.0741	total NC-monocytes
MAPK1	Mitogen-activated protein kinase;Mitogen-activated protein kinase 1	5.69641	1.0662	total NC-monocytes
IDH3A	Isocitrate dehydrogenase [NAD] subunit, mitochondrial;Isocitrate dehydrogenase [NAD] subunit alpha, mitochondrial	4.13478	1.06294	total NC-monocytes
SNX2	Sorting nexin-2	5.3645	1.06136	total NC-monocytes
SPN	Leukosialin	2.24004	1.0508	total NC-monocytes
HM13	Minor histocompatibility antigen H13	1.34665	1.04628	total NC-monocytes
FGR	Tyrosine-protein kinase Fgr;Non-specific protein-tyrosine kinase	3.45223	1.04415	total NC-monocytes
C6orf32;FAM65B	Protein FAM65B	2.87434	1.04206	total NC-monocytes
COX5A	Cytochrome c oxidase subunit 5A, mitochondrial	1.56716	1.03859	total NC-monocytes
TREX1	Three-prime repair exonuclease 1	2.24712	1.03743	total NC-monocytes
PLCB2	1-phosphatidylinositol 4,5-bisphosphate phosphodiesterase beta-2;Phosphoinositide phospholipase C	2.36691	1.03721	total NC-monocytes
LOC51064;GSTK1	Glutathione S-transferase kappa 1	3.0922	1.03627	total NC-monocytes
OPA1	Dynamin-like 120 kDa protein, mitochondrial;Dynamin-like 120 kDa protein, form S1	3.04832	1.03451	total NC-monocytes
TMEM43	Transmembrane protein 43	3.52915	1.02931	total NC-monocytes
HIST2H2AC;HIST2H2AA3	Histone H2A type 2-C;Histone H2A type 2-A	3.41048	1.01986	total NC-monocytes
MARCKS	Myristoylated alanine-rich C-kinase substrate	2.13829	0.997199	total NC-monocytes
ADPRHL2	Poly(ADP-ribose) glycohydrolase ARH3	1.91714	0.983912	total NC-monocytes
THYN1	Thymocyte nuclear protein 1	2.65501	0.981369	total NC-monocytes
TAOK3	Serine/threonine-protein kinase TAO3	2.96171	0.971436	total NC-monocytes
SLC25A6;SLC25A4	ADP/ATP translocase 3;ADP/ATP translocase 3, N-terminally processed;ADP/ATP translocase 1	2.02215	0.968214	total NC-monocytes
NUB1;NYREN18	NEDD8 ultimate buster 1	2.78233	0.966063	total NC-monocytes
CD300A	CMRF35-like molecule 8	3.73841	0.965273	total NC-monocytes
ADK	Adenosine kinase	2.33213	0.963964	total NC-monocytes
ARHGAP30	Rho GTPase-activating protein 30	3.2476	0.962969	total NC-monocytes
MYO18A;hCG_27198	Unconventional myosin-XVIIIa	2.65023	0.962296	total NC-monocytes
IDH3B	Isocitrate dehydrogenase [NAD] subunit, mitochondrial;Isocitrate dehydrogenase [NAD] subunit beta, mitochondrial	2.18418	0.958323	total NC-monocytes
NONO	Non-POU domain-containing octamer-binding protein	2.60524	0.957948	total NC-monocytes
NAP1L1	Nucleosome assembly protein 1-like 1	2.85117	0.94889	total NC-monocytes
HK3	Hexokinase;Hexokinase-3	3.74481	0.947425	total NC-monocytes
SLC25A11	Mitochondrial 2-oxoglutarate/malate carrier protein	3.3993	0.930121	total NC-monocytes
TMPO	Lamina-associated polypeptide 2, isoforms beta/gamma;Thymopoietin;Thymopentin	2.48904	0.923439	total NC-monocytes
HEL-S-52;WDR1	WD repeat-containing protein 1	6.29525	0.922962	total NC-monocytes
SAMHD1	Deoxynucleoside triphosphate triphosphohydrolase SAMHD1	7.68041	0.920039	total NC-monocytes
LPCAT3	Lysophospholipid acyltransferase 5	2.79339	0.913397	total NC-monocytes
PRKACA;PRKACB	cAMP-dependent protein kinase catalytic subunit alpha;cAMP-dependent protein kinase catalytic subunit beta	3.94555	0.905125	total NC-monocytes
RENBP	N-acylglucosamine 2-epimerase	2.87336	0.904203	total NC-monocytes
C14orf159;C14orf159 variant protein	UPF0317 protein C14orf159, mitochondrial	2.84218	0.900011	total NC-monocytes
PSME2	Proteasome activator complex subunit 2	2.09797	0.896161	total NC-monocytes
ARPC1B	Actin-related protein 2/3 complex subunit 1B	3.78579	0.893443	total NC-monocytes
IGHG1;IGH@;DKFZp686I15196;HEL-214;DKFZp686P15220;DKFZp686C11235;DKFZp686K03196;DKFZp686G11190;DKFZp686O01196;DKFZp686H20196;DKFZp686N02209	Ig gamma-1 chain C region	2.9529	0.893368	total NC-monocytes
RTN4	Reticulon-4	5.00979	0.886088	total NC-monocytes
PRKCB	Protein kinase C beta type	1.80584	0.881755	total NC-monocytes
IGKC;HEL-213;IGK@	Ig kappa chain C region	4.25762	0.879643	total NC-monocytes
PCK2	Phosphoenolpyruvate carboxykinase [GTP], mitochondrial	3.49858	0.879399	total NC-monocytes
IMPDH;DKFZp781N0678;IMPDH1	Inosine-5-monophosphate dehydrogenase;Inosine-5-monophosphate dehydrogenase 1	2.0306	0.876663	total NC-monocytes
HEL-S-106;LAP3	Cytosol aminopeptidase	4.71101	0.873076	total NC-monocytes
DECR1;DECR	2,4-dienoyl-CoA reductase, mitochondrial	4.0043	0.871917	total NC-monocytes
THUMPD1;DKFZp686C1054;44M2.1	THUMP domain-containing protein 1	2.49642	0.871278	total NC-monocytes
DHRS4;DHRS4L2	Dehydrogenase/reductase SDR family member 4	3.32795	0.868646	total NC-monocytes
NCKAP1L	Nck-associated protein 1-like	3.8167	0.861378	total NC-monocytes
ARPC2	Actin-related protein 2/3 complex subunit 2	4.96053	0.856481	total NC-monocytes
hIAN6;GIMAP8	GTPase IMAP family member 8	2.32937	0.853519	total NC-monocytes
AP1G1	AP-1 complex subunit gamma-1	2.71988	0.852104	total NC-monocytes
NUDT16	U8 snoRNA-decapping enzyme	2.81163	0.851768	total NC-monocytes
ACSS1;DKFZp666G0810	Acetyl-coenzyme A synthetase;Acetyl-coenzyme A synthetase 2-like, mitochondrial	2.12777	0.851528	total NC-monocytes
RIN3;DKFZp762H1613	Ras and Rab interactor 3	2.90989	0.848019	total NC-monocytes
CBR1	Carbonyl reductase [NADPH] 1	4.11915	0.84281	total NC-monocytes
hCG_2004980;IDH3G	Isocitrate dehydrogenase [NAD] subunit, mitochondrial;Isocitrate dehydrogenase [NAD] subunit gamma, mitochondrial	1.99552	0.841463	total NC-monocytes
CASP3	Caspase-3;Caspase-3 subunit p17;Caspase-3 subunit p12	4.13032	0.840423	total NC-monocytes
PTGES3	Prostaglandin E synthase 3	2.85987	0.838968	total NC-monocytes
CPT2	Carnitine O-palmitoyltransferase 2, mitochondrial	4.5053	0.836336	total NC-monocytes
C10orf54	Platelet receptor Gi24	2.36071	0.833354	total NC-monocytes
LCP2	Lymphocyte cytosolic protein 2	3.70545	0.832156	total NC-monocytes
GLUD1;GLUD2	Glutamate dehydrogenase;Glutamate dehydrogenase 1, mitochondrial;Glutamate dehydrogenase 2, mitochondrial	4.71697	0.832031	total NC-monocytes
TSPO;PBR	Translocator protein	1.36952	0.831518	total NC-monocytes
CNDP2	Cytosolic non-specific dipeptidase	3.86909	0.827013	total NC-monocytes
CASP1	Caspase-1;Caspase-1 subunit p20;Caspase-1 subunit p10;Caspase	2.75725	0.825336	total NC-monocytes
ACTR2	Actin-related protein 2	4.92432	0.825084	total NC-monocytes
NAGK	N-acetyl-D-glucosamine kinase	2.98307	0.820909	total NC-monocytes
REL	Proto-oncogene c-Rel	1.72888	0.81782	total NC-monocytes
TROVE2	60 kDa SS-A/Ro ribonucleoprotein	1.63065	0.809872	total NC-monocytes
CTBP2	C-terminal-binding protein 2	3.82692	0.808861	total NC-monocytes
ARPC4-TTLL3;ARPC4	Actin-related protein 2/3 complex subunit 4	4.47034	0.807476	total NC-monocytes
DLAT	Acetyltransferase component of pyruvate dehydrogenase complex;Dihydrolipoyllysine-residue acetyltransferase component of pyruvate dehydrogenase complex, mitochondrial	3.58345	0.806908	total NC-monocytes
ALDH3B1	Aldehyde dehydrogenase;Aldehyde dehydrogenase family 3 member B1	3.59815	0.806847	total NC-monocytes
ARHGAP1	Rho GTPase-activating protein 1	3.43945	0.800212	total NC-monocytes
EHD1	EH domain-containing protein 1	3.63078	0.795927	total NC-monocytes
TMED7-TICAM2;TMED7	Transmembrane emp24 domain-containing protein 7	2.97326	0.792163	total NC-monocytes
SEPT9	Septin-9	4.59072	0.788059	total NC-monocytes
ME2	NAD-dependent malic enzyme, mitochondrial	5.39854	0.784542	total NC-monocytes
HIMAP4;GIMAP4	GTPase IMAP family member 4	4.24287	0.782715	total NC-monocytes
BTK;BTK kinase deficient isoform 2	Tyrosine-protein kinase BTK;Non-specific protein-tyrosine kinase	3.38386	0.778661	total NC-monocytes
RPL19	Ribosomal protein L19;60S ribosomal protein L19	3.34513	0.773787	total NC-monocytes
hCG_39985;ATP5F1	ATP synthase F(0) complex subunit B1, mitochondrial	2.59788	0.772355	total NC-monocytes
ARAP1	Arf-GAP with Rho-GAP domain, ANK repeat and PH domain-containing protein 1	6.06916	0.76636	total NC-monocytes
REEP5	Receptor expression-enhancing protein;Receptor expression-enhancing protein 5	3.72913	0.765552	total NC-monocytes
ACO2	Aconitate hydratase, mitochondrial	3.5266	0.764891	total NC-monocytes
CAPZA2	F-actin-capping protein subunit alpha-2	3.57031	0.764617	total NC-monocytes
U2AF2	Splicing factor U2AF 65 kDa subunit	2.15865	0.759989	total NC-monocytes
FBP1	Fructose-1,6-bisphosphatase 1	3.90782	0.759113	total NC-monocytes
DYNC1LI1;DKFZp686A1525	Cytoplasmic dynein 1 light intermediate chain 1	3.51715	0.758651	total NC-monocytes
ARRB2	Beta-arrestin-2	2.67222	0.756617	total NC-monocytes
PIP4K2A	Phosphatidylinositol 5-phosphate 4-kinase type-2 alpha	2.36972	0.756143	total NC-monocytes
SYNE3	Nesprin-3	1.67547	0.755986	total NC-monocytes
SPCS2	Signal peptidase complex subunit 2	3.28017	0.7558	total NC-monocytes
ARPC3	Actin-related protein 2/3 complex subunit 3	2.95871	0.75441	total NC-monocytes
PREX1	Phosphatidylinositol 3,4,5-trisphosphate-dependent Rac exchanger 1 protein	2.25183	0.752554	total NC-monocytes
MBOAT7	Lysophospholipid acyltransferase 7	1.33332	0.752525	total NC-monocytes
SRRM1	Serine/arginine repetitive matrix protein 1	3.44705	0.750118	total NC-monocytes
MAT2B	Methionine adenosyltransferase 2 subunit beta	4.33891	0.749147	total NC-monocytes
hCG_2001986;SQRDL	Sulfide:quinone oxidoreductase, mitochondrial	2.14186	0.748868	total NC-monocytes
SEC11A;SPC18;SEC11L1	Signal peptidase complex catalytic subunit SEC11;Signal peptidase complex catalytic subunit SEC11A	3.40017	0.748641	total NC-monocytes
ITPA	Inosine triphosphate pyrophosphatase	1.48289	0.747128	total NC-monocytes
FLII	Protein flightless-1 homolog	3.27699	0.744102	total NC-monocytes
SACM1L	Phosphatidylinositide phosphatase SAC1	1.83109	0.74289	total NC-monocytes
ARHGEF1	Rho guanine nucleotide exchange factor 1	4.58023	0.740932	total NC-monocytes
CYCS	Cytochrome c	3.1211	0.740204	total NC-monocytes
DEK	Protein DEK	2.76221	0.735103	total NC-monocytes
BLVRA	Biliverdin reductase A	1.82091	0.730767	total NC-monocytes
DSTN;HEL32	Destrin	1.41674	0.729927	total NC-monocytes
RPL35	60S ribosomal protein L35	2.00379	0.729436	total NC-monocytes
GBAS	Protein NipSnap homolog 2	2.99561	0.728448	total NC-monocytes
RPL23A	60S ribosomal protein L23a	2.9038	0.727541	total NC-monocytes
S100A10	Protein S100-A10	2.07063	0.722466	total NC-monocytes
SRSF2;SFRS2	Serine/arginine-rich splicing factor 2	3.54195	0.721344	total NC-monocytes
TECR	Very-long-chain enoyl-CoA reductase	1.36162	0.716796	total NC-monocytes
KIAA1033	WASH complex subunit 7	1.88484	0.715799	total NC-monocytes
MYO9B variant protein;MYO9B	Unconventional myosin-IXb	1.71922	0.715007	total NC-monocytes
HIDE1	Protein HIDE1	1.53196	0.713182	total NC-monocytes
CBL	E3 ubiquitin-protein ligase CBL	2.57171	0.712208	total NC-monocytes
UFL1	E3 UFM1-protein ligase 1	1.7164	0.711549	total NC-monocytes
TIGAR	Fructose-2,6-bisphosphatase TIGAR	3.34574	0.71053	total NC-monocytes
RER1	Protein RER1	3.51242	0.709459	total NC-monocytes
IVD	Isovaleryl-CoA dehydrogenase, mitochondrial	1.48965	0.709103	total NC-monocytes
TCERG1	Transcription elongation regulator 1	1.84152	0.699664	total NC-monocytes
AP2M1	AP-2 complex subunit mu	3.56854	0.699141	total NC-monocytes
PTPRC	Protein-tyrosine-phosphatase;Receptor-type tyrosine-protein phosphatase C	3.2806	0.693642	total NC-monocytes
MVP	Major vault protein	2.33776	0.69264	total NC-monocytes
ALDH16A1	Aldehyde dehydrogenase family 16 member A1	3.56429	0.689333	total NC-monocytes
HEL-S-28;ILK	Integrin-linked protein kinase	2.41768	0.688318	total NC-monocytes
SNAP23	Synaptosomal-associated protein;Synaptosomal-associated protein 23	1.42156	0.686332	total NC-monocytes
STAT1	Signal transducer and activator of transcription 1-alpha/beta;Signal transducer and activator of transcription	2.13948	0.682666	total NC-monocytes
PSAP	Prosaposin;Saposin-A;Saposin-B-Val;Saposin-B;Saposin-C;Saposin-D	2.26583	0.680009	total NC-monocytes
CAPZB	F-actin-capping protein subunit beta	2.45447	0.675106	total NC-monocytes
SNX6	Sorting nexin-6;Sorting nexin-6, N-terminally processed	3.01717	0.672992	total NC-monocytes
STX7	Syntaxin-7	3.08975	0.671476	total NC-monocytes
ACAA1	3-ketoacyl-CoA thiolase, peroxisomal	1.79699	0.671154	total NC-monocytes
ARFIP1	Arfaptin-1	3.45474	0.670815	total NC-monocytes
SLC25A5	ADP/ATP translocase 2;ADP/ATP translocase 2, N-terminally processed	2.81128	0.667543	total NC-monocytes
GDI1	Rab GDP dissociation inhibitor alpha	3.12826	0.662849	total NC-monocytes
HCLS1	Hematopoietic lineage cell-specific protein	1.79676	0.66268	total NC-monocytes
AP1S2;DKFZp779P0659	AP-1 complex subunit sigma-2	2.76131	0.662414	total NC-monocytes
FMNL1	Formin-like protein 1	3.36466	0.656887	total NC-monocytes
VPS11;DKFZp564P2364	Vacuolar protein sorting-associated protein 11 homolog	2.06179	0.654931	total NC-monocytes
DLST	Dihydrolipoyllysine-residue succinyltransferase component of 2-oxoglutarate dehydrogenase complex, mitochondrial	3.22564	0.653969	total NC-monocytes
DKFZp686D0880;SUCLA2	Succinyl-CoA ligase subunit beta;Succinyl-CoA ligase [ADP-forming] subunit beta, mitochondrial	2.86793	0.648342	total NC-monocytes
HEL-S-103;HSPA1B;HSPA1A	Heat shock 70 kDa protein 1B;Heat shock 70 kDa protein 1A	2.43455	0.647884	total NC-monocytes
HADHB	Trifunctional enzyme subunit beta, mitochondrial;3-ketoacyl-CoA thiolase	3.60763	0.646746	total NC-monocytes
LASP1	LIM and SH3 domain protein 1	1.50591	0.6451	total NC-monocytes
SUCLG1	Succinyl-CoA ligase [ADP/GDP-forming] subunit alpha, mitochondrial	3.24937	0.643772	total NC-monocytes
FKBP4	Peptidyl-prolyl cis-trans isomerase FKBP4;Peptidyl-prolyl cis-trans isomerase FKBP4, N-terminally processed	1.7232	0.640513	total NC-monocytes
RAB14	Ras-related protein Rab-14	3.33094	0.640421	total NC-monocytes
TCIRG1	V-type proton ATPase subunit a;V-type proton ATPase 116 kDa subunit a isoform 3	2.43374	0.639653	total NC-monocytes
COL4A3BP	Collagen type IV alpha-3-binding protein	2.13502	0.637306	total NC-monocytes
TBCB	Tubulin-folding cofactor B	2.47418	0.634544	total NC-monocytes
TSPAN14	Tetraspanin;Tetraspanin-14	1.31138	0.631058	total NC-monocytes
SH3GLB1	Endophilin-B1	2.87428	0.630962	total NC-monocytes
BROX	BRO1 domain-containing protein BROX	2.18717	0.627627	total NC-monocytes
FKBP1A	Peptidyl-prolyl cis-trans isomerase FKBP1A;Peptidyl-prolyl cis-trans isomerase	1.80841	0.62683	total NC-monocytes
ACSL1	Long-chain-fatty-acid--CoA ligase 1	1.53587	0.625843	total NC-monocytes
CAP1	Adenylyl cyclase-associated protein;Adenylyl cyclase-associated protein 1	3.52727	0.625414	total NC-monocytes
PPCS	Phosphopantothenate--cysteine ligase	2.90024	0.623513	total NC-monocytes
SERPINB6	Serpin B6	1.98834	0.621114	total NC-monocytes
HSD17B10	3-hydroxyacyl-CoA dehydrogenase type-2	5.05106	0.618967	total NC-monocytes
PLCG2	1-phosphatidylinositol 4,5-bisphosphate phosphodiesterase gamma-2;Phosphoinositide phospholipase C	2.78204	0.61729	total NC-monocytes
CTBP1	C-terminal-binding protein 1	2.61031	0.614488	total NC-monocytes
PGM2	Phosphoglucomutase-2	2.9348	0.612963	total NC-monocytes
PRDX1	Peroxiredoxin-1	2.35713	0.612572	total NC-monocytes
YBX1	Nuclease-sensitive element-binding protein 1	1.35606	0.61171	total NC-monocytes
S100A4	Protein S100-A4	1.55952	0.611251	total NC-monocytes
GMIP	GEM-interacting protein	3.30545	0.611213	total NC-monocytes
RNF213	E3 ubiquitin-protein ligase RNF213	3.48666	0.606407	total NC-monocytes
SLC25A3	Phosphate carrier protein, mitochondrial	4.10783	0.605337	total NC-monocytes
DCPS	m7GpppX diphosphatase	1.56724	0.604487	total NC-monocytes
PUF60	Poly(U)-binding-splicing factor PUF60	1.52145	0.602567	total NC-monocytes
SFPQ	Splicing factor, proline- and glutamine-rich	3.35231	0.599975	total NC-monocytes
ATP5C1	ATP synthase subunit gamma;ATP synthase subunit gamma, mitochondrial	1.91076	0.599345	total NC-monocytes
EZR;HEL-S-105;EZR-ROS1	Ezrin;Tyrosine-protein kinase receptor	3.93593	0.599217	total NC-monocytes
CORO1A	Coronin;Coronin-1A	3.11748	0.597088	total NC-monocytes
MOB1A;MOB1B;MOB4A;MOBKL1A	MOB kinase activator 1A;MOB kinase activator 1B	3.11504	0.596788	total NC-monocytes
VPS4B	Vacuolar protein sorting-associated protein 4B	2.05843	0.592784	total NC-monocytes
USP9X;USP9Y	Probable ubiquitin carboxyl-terminal hydrolase FAF-X;Ubiquitin carboxyl-terminal hydrolase;Probable ubiquitin carboxyl-terminal hydrolase FAF-Y	2.15316	0.591265	total NC-monocytes
SNX5	Sorting nexin-5	2.76153	0.59077	total NC-monocytes
PARP1	Poly [ADP-ribose] polymerase 1	2.25308	0.589113	total NC-monocytes
ITGAL	Integrin alpha-L	3.81917	0.587913	total NC-monocytes
ARHGAP17	Rho GTPase-activating protein 17	2.36268	0.586771	total NC-monocytes
SND1	Staphylococcal nuclease domain-containing protein 1	3.34858	-0.58719	CL-monocytes
HEL-S-87p;ALDOA	Fructose-bisphosphate aldolase;Fructose-bisphosphate aldolase A	2.38237	-0.590587	CL-monocytes
SSR4	Translocon-associated protein subunit delta	2.95467	-0.590922	CL-monocytes
HEL-S-55;PRDX5	Peroxiredoxin-5, mitochondrial	1.56024	-0.591704	CL-monocytes
HEL-S-26;IDH1;HEL-216	Isocitrate dehydrogenase [NADP];Isocitrate dehydrogenase [NADP] cytoplasmic	4.05881	-0.597598	CL-monocytes
AGTRAP	Type-1 angiotensin II receptor-associated protein	3.43881	-0.601971	CL-monocytes
PGD	6-phosphogluconate dehydrogenase, decarboxylating	3.37304	-0.608531	CL-monocytes
RPN2	Dolichyl-diphosphooligosaccharide--protein glycosyltransferase subunit 2	2.3623	-0.611799	CL-monocytes
RAD23B	UV excision repair protein RAD23 homolog B	1.59046	-0.614683	CL-monocytes
ILF2	Interleukin enhancer-binding factor 2	3.06897	-0.615803	CL-monocytes
C1QBP	Complement component 1 Q subcomponent-binding protein, mitochondrial	1.85924	-0.625723	CL-monocytes
ENO1	Alpha-enolase;Enolase	2.88256	-0.633883	CL-monocytes
RPL32	60S ribosomal protein L32	1.33123	-0.639515	CL-monocytes
SRP14	Signal recognition particle 14 kDa protein	1.57114	-0.642025	CL-monocytes
FEN1	Flap endonuclease 1	3.36771	-0.643897	CL-monocytes
HNRNPC;hCG_1641229;HNRPCL1;HNRNPCL4;HNRNPCL1;HNRNPCL3;HNRNPCL2	Heterogeneous nuclear ribonucleoproteins C1/C2;Heterogeneous nuclear ribonucleoprotein C-like 4;Heterogeneous nuclear ribonucleoprotein C-like 1;Heterogeneous nuclear ribonucleoprotein C-like 3;Heterogeneous nuclear ribonucleoprotein C-like 2	3.18276	-0.64565	CL-monocytes
CAT	Catalase	4.15784	-0.651411	CL-monocytes
HEL-S-107;ERP29	Endoplasmic reticulum resident protein 29	1.80449	-0.655208	CL-monocytes
EHD4	EH domain-containing protein 4	1.54193	-0.661699	CL-monocytes
ANXA1	Annexin;Annexin A1	6.36209	-0.664911	CL-monocytes
RPS21	40S ribosomal protein S21	1.8431	-0.665293	CL-monocytes
RAB32	Ras-related protein Rab-32	2.44257	-0.67828	CL-monocytes
C1orf24;FAM129A	Protein Niban	3.72066	-0.678975	CL-monocytes
KCTD12	BTB/POZ domain-containing protein KCTD12	4.04091	-0.692489	CL-monocytes
SH3KBP1	SH3 domain-containing kinase-binding protein 1	1.92614	-0.696223	CL-monocytes
SYNCRIP	Heterogeneous nuclear ribonucleoprotein Q	3.56361	-0.699488	CL-monocytes
HEL-S-66;CAPG	Macrophage-capping protein	3.16393	-0.702816	CL-monocytes
UBQLN2	Ubiquilin-2	1.68584	-0.702979	CL-monocytes
CDA	Cytidine deaminase	1.58041	-0.717092	CL-monocytes
TNFAIP8	Tumor necrosis factor alpha-induced protein 8	2.13294	-0.720294	CL-monocytes
SEC61A1	Protein transport protein Sec61 subunit alpha isoform 1	3.11604	-0.727369	CL-monocytes
HEL-S-30;PKM;PKM2	Pyruvate kinase;Pyruvate kinase PKM	5.74187	-0.734221	CL-monocytes
CD74-Ntrk1 fusion gene	Tyrosine-protein kinase receptor	2.93833	-0.737675	CL-monocytes
F13A1	Coagulation factor XIII A chain	1.7708	-0.740946	CL-monocytes
HEL-S-100n;CCT2	T-complex protein 1 subunit beta	2.2768	-0.746589	CL-monocytes
SRSF3;SFRS3	Serine/arginine-rich splicing factor 3	1.31926	-0.746642	CL-monocytes
SSBP1	Single-stranded DNA-binding protein;Single-stranded DNA-binding protein, mitochondrial	2.87522	-0.749479	CL-monocytes
SPFH1;ERLIN1	Erlin-1	3.09539	-0.756208	CL-monocytes
YWHAH	14-3-3 protein eta	2.62732	-0.757151	CL-monocytes
XPNPEP1	Xaa-Pro aminopeptidase 1	1.53114	-0.760365	CL-monocytes
SUMO2;SUMO4	Small ubiquitin-related modifier;Small ubiquitin-related modifier 2;Small ubiquitin-related modifier 4	2.00513	-0.762828	CL-monocytes
YWHAG	14-3-3 protein gamma;14-3-3 protein gamma, N-terminally processed	3.25525	-0.7641	CL-monocytes
MARS	Methionine--tRNA ligase, cytoplasmic	1.78436	-0.76955	CL-monocytes
APOBR;APOB48R	Apolipoprotein B receptor	3.5905	-0.780391	CL-monocytes
TAGLN2	Transgelin-2	3.69277	-0.782697	CL-monocytes
KTN1	Kinectin	2.39947	-0.78364	CL-monocytes
HNRNPA2B1;HNRPA2B1	Heterogeneous nuclear ribonucleoproteins A2/B1	3.54424	-0.784715	CL-monocytes
PREP	Prolyl endopeptidase	2.42421	-0.788266	CL-monocytes
ATP6V1E1	V-type proton ATPase subunit E 1	1.42485	-0.792226	CL-monocytes
TRG14;NDRG1	Protein NDRG1	2.4272	-0.803313	CL-monocytes
ACTN1	Alpha-actinin-1	2.32224	-0.80822	CL-monocytes
STRAP	Serine-threonine kinase receptor-associated protein	2.87242	-0.808755	CL-monocytes
EIF3F	Eukaryotic translation initiation factor 3 subunit F	4.10736	-0.814232	CL-monocytes
HADH	Hydroxyacyl-coenzyme A dehydrogenase, mitochondrial	1.60285	-0.825062	CL-monocytes
RPS12	40S ribosomal protein S12	2.70637	-0.825491	CL-monocytes
GCS1;MOGS	Mannosyl-oligosaccharide glucosidase	2.66288	-0.829533	CL-monocytes
CKAP4	Cytoskeleton-associated protein 4	4.15809	-0.830506	CL-monocytes
CTSZ	Cathepsin Z	2.92371	-0.836988	CL-monocytes
EIF4B	Eukaryotic translation initiation factor 4B	1.64947	-0.849697	CL-monocytes
HEL113;VIM	Vimentin	2.6044	-0.855151	CL-monocytes
PGM1	Phosphoglucomutase-1	4.64999	-0.862456	CL-monocytes
DKFZp686L0869;IARS;DKFZp686L17145	Isoleucine--tRNA ligase, cytoplasmic	2.92825	-0.868277	CL-monocytes
EEF1B2;LOC392793	Elongation factor 1-beta	3.73047	-0.880988	CL-monocytes
TUBB;XTP3TPATP1	Tubulin beta chain	3.16727	-0.881995	CL-monocytes
FABP5	Fatty acid-binding protein, epidermal	1.9732	-0.885609	CL-monocytes
IGF2R	Cation-independent mannose-6-phosphate receptor	2.13235	-0.89611	CL-monocytes
LDHB	L-lactate dehydrogenase;L-lactate dehydrogenase B chain	3.93693	-0.904175	CL-monocytes
HNRNPA1;HNRPA1;hCG_2020860;RP11-78J21.1;HNRNPA1L2	Heterogeneous nuclear ribonucleoprotein A1;Heterogeneous nuclear ribonucleoprotein A1, N-terminally processed;Heterogeneous nuclear ribonucleoprotein A1-like 2	3.68618	-0.908707	CL-monocytes
HEL-S-108;TPM4	Tropomyosin alpha-4 chain	1.58688	-0.916947	CL-monocytes
NCF1;NCF1B;NCF1C	Neutrophil cytosol factor 1;Putative neutrophil cytosol factor 1B;Putative neutrophil cytosol factor 1C	1.83295	-0.917912	CL-monocytes
PSMB3	Proteasome subunit beta type-3	3.39382	-0.926949	CL-monocytes
GCA	Grancalcin	2.03703	-0.928025	CL-monocytes
NCF4	Neutrophil cytosol factor 4	4.76881	-0.945755	CL-monocytes
RAB27A	Ras-related protein Rab-27A	2.22686	-0.951992	CL-monocytes
NPC2	Epididymal secretory protein E1	2.2774	-0.970365	CL-monocytes
HNRNPL	Heterogeneous nuclear ribonucleoprotein L	6.4191	-0.97175	CL-monocytes
UBXN1;LOC51035	UBX domain-containing protein 1	1.4509	-0.973055	CL-monocytes
ANXA6	Annexin A6;Annexin	4.35395	-0.973589	CL-monocytes
COMT	Catechol O-methyltransferase	2.7079	-0.978026	CL-monocytes
UBE2L6	Ubiquitin/ISG15-conjugating enzyme E2 L6	1.51052	-0.978049	CL-monocytes
CAST		1.64189	-0.979819	CL-monocytes
HEL-S-132P;PHPT1;PHP14	14 kDa phosphohistidine phosphatase	2.28758	-0.994798	CL-monocytes
UNC13D	Protein unc-13 homolog D	1.42296	-1.06091	CL-monocytes
NME1	Nucleoside diphosphate kinase A	3.95777	-1.07701	CL-monocytes
CNBP	Cellular nucleic acid-binding protein	3.16481	-1.07725	CL-monocytes
RBMX	RNA-binding motif protein, X chromosome;RNA-binding motif protein, X chromosome, N-terminally processed	3.83257	-1.09494	CL-monocytes
HNRNPR;HNRPR;DKFZp686A13234	Heterogeneous nuclear ribonucleoprotein R	2.73555	-1.10135	CL-monocytes
UBE2L3	Ubiquitin-conjugating enzyme E2 L3	2.9113	-1.11756	CL-monocytes
SERBP1;DKFZp686P17171	Plasminogen activator inhibitor 1 RNA-binding protein	5.11635	-1.12774	CL-monocytes
hCG_1811539;TXNDC5;STRF8;DKFZp666I134	Thioredoxin domain-containing protein 5	3.26508	-1.12891	CL-monocytes
P4HB	Protein disulfide-isomerase	4.81434	-1.13493	CL-monocytes
DKFZp686K23100;MATR3;DKFZp686K0542	Matrin-3	2.67556	-1.1387	CL-monocytes
GRN	Granulins;Acrogranin;Paragranulin;Granulin-1;Granulin-2;Granulin-3;Granulin-4;Granulin-5;Granulin-6;Granulin-7	1.43691	-1.14609	CL-monocytes
S100A8	Protein S100-A8;Protein S100-A8, N-terminally processed	3.84832	-1.15574	CL-monocytes
ANP32E	Acidic leucine-rich nuclear phosphoprotein 32 family member E	4.97515	-1.15996	CL-monocytes
PCNA	Proliferating cell nuclear antigen	4.36531	-1.17202	CL-monocytes
CRKL	Crk-like protein	3.81197	-1.20468	CL-monocytes
USP7	Ubiquitin carboxyl-terminal hydrolase;Ubiquitin carboxyl-terminal hydrolase 7	2.16651	-1.20733	CL-monocytes
GGH	Gamma-glutamyl hydrolase	4.65227	-1.21002	CL-monocytes
RPLP1	60S acidic ribosomal protein P1	3.00297	-1.21073	CL-monocytes
CES1	Liver carboxylesterase 1;Carboxylic ester hydrolase	4.16327	-1.21087	CL-monocytes
TARS	Threonine--tRNA ligase, cytoplasmic	2.02155	-1.22151	CL-monocytes
FAH	Fumarylacetoacetase	4.00507	-1.22323	CL-monocytes
RPS5	40S ribosomal protein S5;40S ribosomal protein S5, N-terminally processed	3.2908	-1.22391	CL-monocytes
SIGLEC9	Sialic acid-binding Ig-like lectin 9	2.74854	-1.24772	CL-monocytes
VAT1	Synaptic vesicle membrane protein VAT-1 homolog	2.18709	-1.25645	CL-monocytes
ERH	Enhancer of rudimentary homolog	2.62697	-1.25814	CL-monocytes
ELAVL1	ELAV-like protein 1	2.5335	-1.30946	CL-monocytes
PSMC3	26S protease regulatory subunit 6A	2.19179	-1.35	CL-monocytes
S100A9	Protein S100-A9;Protein S100	2.70683	-1.36767	CL-monocytes
CFP	Properdin	3.61518	-1.37599	CL-monocytes
CTSB	Cathepsin B;Cathepsin B light chain;Cathepsin B heavy chain	2.17091	-1.38647	CL-monocytes
PAICS	Multifunctional protein ADE2;Phosphoribosylaminoimidazole-succinocarboxamide synthase;Phosphoribosylaminoimidazole carboxylase	5.23493	-1.47358	CL-monocytes
PLBD1	Phospholipase B-like 1;Phospholipase B-like 1 chain A;Phospholipase B-like 1 chain B;Phospholipase B-like 1 chain C	6.15684	-1.5043	CL-monocytes
LSM2	U6 snRNA-associated Sm-like protein LSm2	3.06599	-1.51556	CL-monocytes
SIRPA;PTPNS1;SIRPB1	Tyrosine-protein phosphatase non-receptor type substrate 1;Signal-regulatory protein beta-1 isoform 3	5.50405	-1.53098	CL-monocytes
CECR1	Adenosine deaminase CECR1	3.48204	-1.53655	CL-monocytes
ARHGEF2	Rho guanine nucleotide exchange factor 2	3.03041	-1.60006	CL-monocytes
NPM1	Nucleophosmin	3.03902	-1.60448	CL-monocytes
PDS5B	Sister chromatid cohesion protein PDS5 homolog B	2.81901	-1.65227	CL-monocytes
PICALM	Phosphatidylinositol-binding clathrin assembly protein	1.80201	-1.70863	CL-monocytes
RPS10;RPS10P5	40S ribosomal protein S10;Putative 40S ribosomal protein S10-like	1.31278	-1.76923	CL-monocytes
LAMP2	Lysosome-associated membrane glycoprotein 2	3.40766	-1.7716	CL-monocytes
MAN2B1;MANB	Alpha-mannosidase;Lysosomal alpha-mannosidase;Lysosomal alpha-mannosidase A peptide;Lysosomal alpha-mannosidase B peptide;Lysosomal alpha-mannosidase C peptide;Lysosomal alpha-mannosidase D peptide;Lysosomal alpha-mannosidase E peptide	2.04685	-1.84786	CL-monocytes
SURF4	Surfeit locus protein 4	2.09582	-1.94366	CL-monocytes
BASP1	Brain acid soluble protein 1	3.05246	-1.98242	CL-monocytes
TUBA4A	Tubulin alpha-4A chain	2.88341	-2.10586	CL-monocytes
TUBA1C	Tubulin alpha-1C chain	2.09408	-2.1407	CL-monocytes
ITGAM	Integrin alpha-M	6.32827	-2.31689	CL-monocytes
DYSF	Dysferlin	1.78185	-2.36487	CL-monocytes
MPO	Myeloperoxidase;Myeloperoxidase;89 kDa myeloperoxidase;84 kDa myeloperoxidase;Myeloperoxidase light chain;Myeloperoxidase heavy chain	1.64769	-2.63299	CL-monocytes
ELANE;ELA2	Neutrophil elastase	5.17764	-2.75135	CL-monocytes
HEBP2	Heme-binding protein 2	4.33556	-2.789	CL-monocytes
ATP5J2;ATP5J2-PTCD1	ATP synthase subunit f, mitochondrial	1.99118	-3.01653	CL-monocytes
PRTN3	Myeloblastin	7.94733	-3.22299	CL-monocytes
LYZ	Lysozyme;Lysozyme C	3.51627	-3.56844	CL-monocytes
NUMA1;NUMA1 variant protein	Nuclear mitotic apparatus protein 1	4.13584	-4.23833	CL-monocytes
CTSG	Cathepsin G	5.97901	-5.10954	CL-monocytes

## Sheet: SLAN- vs CD14
Gene names	Protein names	[-log(P-value)]	Difference SLAN- - CD14 [log2(FC)]	More significantly expressed in
VDAC2	Voltage-dependent anion-selective channel protein 2	2.91556	4.69662	slan - /NC-monocytes
EVL	Ena/VASP-like protein	4.63825	4.34621	slan - /NC-monocytes
NAMPT;PBEF1	Nicotinamide phosphoribosyltransferase	5.05759	3.82127	slan - /NC-monocytes
OAS3	2-5-oligoadenylate synthase 3	3.00991	3.15017	slan - /NC-monocytes
SERPINB9	Serpin B9	5.55167	2.69603	slan - /NC-monocytes
AMPD2	AMP deaminase 2	4.27508	2.63117	slan - /NC-monocytes
PIK3AP1	Phosphoinositide 3-kinase adapter protein 1	3.34004	2.55896	slan - /NC-monocytes
HEL57;SERPINB1	Leukocyte elastase inhibitor	4.54459	2.4981	slan - /NC-monocytes
HMOX1	Heme oxygenase 1	6.41645	2.47473	slan - /NC-monocytes
WARS	Tryptophan--tRNA ligase, cytoplasmic;T1-TrpRS;T2-TrpRS	4.86647	2.47294	slan - /NC-monocytes
NDUFS1	NADH-ubiquinone oxidoreductase 75 kDa subunit, mitochondrial	4.12494	2.40478	slan - /NC-monocytes
ADA	Adenosine deaminase	2.77172	2.32892	slan - /NC-monocytes
IMMT	MICOS complex subunit MIC60	2.25328	2.16415	slan - /NC-monocytes
EML4	Echinoderm microtubule-associated protein-like 4	5.16507	2.06026	slan - /NC-monocytes
GBP2	Interferon-induced guanylate-binding protein 2	1.60878	2.0288	slan - /NC-monocytes
LYN	Non-specific protein-tyrosine kinase	5.08681	2.00865	slan - /NC-monocytes
TBXAS1	Thromboxane-A synthase	5.4289	2.0065	slan - /NC-monocytes
CORO1B;DKFZp762I166	Coronin;Coronin-1B	5.0579	1.98189	slan - /NC-monocytes
UQCRFS1;UQCRFS1P1	Cytochrome b-c1 complex subunit Rieske, mitochondrial;Cytochrome b-c1 complex subunit 11;Putative cytochrome b-c1 complex subunit Rieske-like protein 1	4.89374	1.97006	slan - /NC-monocytes
COX5B	Cytochrome c oxidase subunit 5B, mitochondrial	2.53144	1.9529	slan - /NC-monocytes
TAP2;TAP2-G	Antigen peptide transporter 2	3.83265	1.92833	slan - /NC-monocytes
NUCB1	Nucleobindin-1	5.1243	1.86578	slan - /NC-monocytes
FGD2	FYVE, RhoGEF and PH domain-containing protein 2	5.98183	1.84561	slan - /NC-monocytes
FCER1G	High affinity immunoglobulin epsilon receptor subunit gamma	3.68196	1.82704	slan - /NC-monocytes
AIF1	Allograft inflammatory factor 1	3.67365	1.81416	slan - /NC-monocytes
LILRB2	Leukocyte immunoglobulin-like receptor subfamily B member 2	4.69473	1.79093	slan - /NC-monocytes
MYOF	Myoferlin	6.39272	1.78685	slan - /NC-monocytes
SOD2	Superoxide dismutase;Superoxide dismutase [Mn], mitochondrial	4.29417	1.76861	slan - /NC-monocytes
STAM2;STAM	Signal transducing adapter molecule 2;Signal transducing adapter molecule 1	2.88291	1.7216	slan - /NC-monocytes
COX4I1	Cytochrome c oxidase subunit 4 isoform 1, mitochondrial	3.30651	1.71991	slan - /NC-monocytes
CYC1	Cytochrome c1, heme protein, mitochondrial	3.6153	1.69969	slan - /NC-monocytes
SCRN1	Secernin-1	3.94098	1.69376	slan - /NC-monocytes
ACOT9	Acyl-coenzyme A thioesterase 9, mitochondrial	5.35909	1.68194	slan - /NC-monocytes
H1FX	Histone H1x	3.77119	1.68184	slan - /NC-monocytes
IFI30	Gamma-interferon-inducible lysosomal thiol reductase	2.85594	1.67329	slan - /NC-monocytes
PPM1F	Protein phosphatase 1F	3.58671	1.67169	slan - /NC-monocytes
TOR4A	Torsin-4A	4.5199	1.64348	slan - /NC-monocytes
NDUFS6	NADH dehydrogenase [ubiquinone] iron-sulfur protein 6, mitochondrial	2.80412	1.64313	slan - /NC-monocytes
TAP1	Antigen peptide transporter 1	3.34008	1.63748	slan - /NC-monocytes
ALOX5	Arachidonate 5-lipoxygenase	5.61283	1.61939	slan - /NC-monocytes
UQCRC2	Cytochrome b-c1 complex subunit 2, mitochondrial	4.50257	1.60894	slan - /NC-monocytes
ERAP2	Endoplasmic reticulum aminopeptidase 2	1.53023	1.60704	slan - /NC-monocytes
OAS2	2-5-oligoadenylate synthase 2	2.42454	1.60241	slan - /NC-monocytes
COTL1	Coactosin-like protein	6.43131	1.60136	slan - /NC-monocytes
NAAA	N-acylethanolamine-hydrolyzing acid amidase;N-acylethanolamine-hydrolyzing acid amidase subunit alpha;N-acylethanolamine-hydrolyzing acid amidase subunit beta	3.49205	1.54225	slan - /NC-monocytes
POFUT1	GDP-fucose protein O-fucosyltransferase 1	3.02882	1.52101	slan - /NC-monocytes
STX11	Syntaxin-11	3.02929	1.50499	slan - /NC-monocytes
PSMD5	26S proteasome non-ATPase regulatory subunit 5	4.28363	1.4915	slan - /NC-monocytes
RDH11	Retinol dehydrogenase 11	4.14189	1.47893	slan - /NC-monocytes
LRRC25	Leucine-rich repeat-containing protein 25	3.68635	1.47596	slan - /NC-monocytes
ARRB1	Beta-arrestin-1	6.04625	1.46924	slan - /NC-monocytes
HK1	Hexokinase;Hexokinase-1	2.57571	1.46497	slan - /NC-monocytes
TREX1	Three-prime repair exonuclease 1	3.84671	1.46487	slan - /NC-monocytes
CSTB	Cystatin-B	2.65846	1.45067	slan - /NC-monocytes
TAPBP	Tapasin	3.22322	1.43502	slan - /NC-monocytes
hCG_1988078;TYMP	Thymidine phosphorylase	5.94327	1.43095	slan - /NC-monocytes
DKFZp586K0821;NDUFS3	NADH dehydrogenase [ubiquinone] iron-sulfur protein 3, mitochondrial	2.87826	1.428	slan - /NC-monocytes
SLC35A4		2.67282	1.41956	slan - /NC-monocytes
MAP4	Microtubule-associated protein 4;Microtubule-associated protein	4.17302	1.3925	slan - /NC-monocytes
STK10	Serine/threonine-protein kinase 10	3.99084	1.38202	slan - /NC-monocytes
DOK2	Docking protein 2	2.49629	1.37185	slan - /NC-monocytes
NDUFV1	NADH dehydrogenase [ubiquinone] flavoprotein 1, mitochondrial	3.02661	1.36339	slan - /NC-monocytes
UQCRQ	Cytochrome b-c1 complex subunit 8	2.5245	1.35355	slan - /NC-monocytes
IDH3B	Isocitrate dehydrogenase [NAD] subunit, mitochondrial;Isocitrate dehydrogenase [NAD] subunit beta, mitochondrial	2.71284	1.35344	slan - /NC-monocytes
HLA-DPA1		1.73969	1.3521	slan - /NC-monocytes
COX6B1	Cytochrome c oxidase subunit 6B1	3.66305	1.34775	slan - /NC-monocytes
FAM49A	Protein FAM49A	4.72516	1.34203	slan - /NC-monocytes
COX2;COII;cox2	Cytochrome c oxidase subunit 2	1.55578	1.3323	slan - /NC-monocytes
PTGES3	Prostaglandin E synthase 3	3.6004	1.32772	slan - /NC-monocytes
CSK	Non-specific protein-tyrosine kinase;Tyrosine-protein kinase CSK	6.74587	1.32316	slan - /NC-monocytes
NDUFA8	NADH dehydrogenase [ubiquinone] 1 alpha subcomplex subunit 8	2.65225	1.30468	slan - /NC-monocytes
OGDH	2-oxoglutarate dehydrogenase, mitochondrial	5.44118	1.29409	slan - /NC-monocytes
SPN	Leukosialin	2.39379	1.28982	slan - /NC-monocytes
POTEE;POTEF;POTEI	POTE ankyrin domain family member E;POTE ankyrin domain family member F;POTE ankyrin domain family member I	1.86096	1.28856	slan - /NC-monocytes
NANS;HEL-S-100	Sialic acid synthase	4.14516	1.28596	slan - /NC-monocytes
CD300A	CMRF35-like molecule 8	3.1749	1.28058	slan - /NC-monocytes
SLC25A24	Calcium-binding mitochondrial carrier protein SCaMC-1	3.73949	1.27487	slan - /NC-monocytes
TPMT	Thiopurine S-methyltransferase	4.81413	1.26494	slan - /NC-monocytes
SYNGR2	Synaptogyrin;Synaptogyrin-2	2.48704	1.26161	slan - /NC-monocytes
METTL7A	Methyltransferase-like protein 7A	2.57958	1.25657	slan - /NC-monocytes
TRAF3IP3	TRAF3-interacting JNK-activating modulator	2.70224	1.25247	slan - /NC-monocytes
KYNU	Kynureninase	3.81835	1.22893	slan - /NC-monocytes
SH3BP1	SH3 domain-binding protein 1	5.00803	1.22826	slan - /NC-monocytes
LPCAT2	Lysophosphatidylcholine acyltransferase 2	5.32843	1.22361	slan - /NC-monocytes
RENBP	N-acylglucosamine 2-epimerase	4.25208	1.2221	slan - /NC-monocytes
IMAP1;GIMAP1	GTPase IMAP family member 1	3.40933	1.2152	slan - /NC-monocytes
NECAP2	Adaptin ear-binding coat-associated protein 2	5.79017	1.19921	slan - /NC-monocytes
TES	Testin	3.66815	1.19383	slan - /NC-monocytes
RECQL	ATP-dependent DNA helicase Q1	4.3868	1.19279	slan - /NC-monocytes
PTPN1	Tyrosine-protein phosphatase non-receptor type;Tyrosine-protein phosphatase non-receptor type 1	4.09729	1.19144	slan - /NC-monocytes
ELMO2	Engulfment and cell motility protein 2	3.45308	1.19121	slan - /NC-monocytes
ITGAX	Integrin alpha-X	4.94182	1.18195	slan - /NC-monocytes
IDH3A	Isocitrate dehydrogenase [NAD] subunit, mitochondrial;Isocitrate dehydrogenase [NAD] subunit alpha, mitochondrial	4.76404	1.17926	slan - /NC-monocytes
VAV1	Proto-oncogene vav	2.95385	1.17749	slan - /NC-monocytes
C14orf159;C14orf159 variant protein	UPF0317 protein C14orf159, mitochondrial	3.30373	1.17359	slan - /NC-monocytes
PECAM1	Platelet endothelial cell adhesion molecule	2.81501	1.16044	slan - /NC-monocytes
CYB5R3	NADH-cytochrome b5 reductase;NADH-cytochrome b5 reductase 3;NADH-cytochrome b5 reductase 3 membrane-bound form;NADH-cytochrome b5 reductase 3 soluble form	4.03134	1.15857	slan - /NC-monocytes
NUB1;NYREN18	NEDD8 ultimate buster 1	3.03009	1.13953	slan - /NC-monocytes
LNPEP	Leucyl-cystinyl aminopeptidase;Leucyl-cystinyl aminopeptidase, pregnancy serum form	4.23451	1.13525	slan - /NC-monocytes
LGALS9;LGALS9C;LGALS9B	Galectin;Galectin-9;Galectin-9C;Galectin-9B	2.23082	1.12904	slan - /NC-monocytes
RAB10	Ras-related protein Rab-10	3.30843	1.12817	slan - /NC-monocytes
HCK	Non-specific protein-tyrosine kinase;Tyrosine-protein kinase HCK	4.10386	1.11753	slan - /NC-monocytes
MARCKS	Myristoylated alanine-rich C-kinase substrate	3.69128	1.1169	slan - /NC-monocytes
DHRS4;DHRS4L2	Dehydrogenase/reductase SDR family member 4	4.01564	1.11136	slan - /NC-monocytes
LTA4H	Leukotriene A-4 hydrolase;Leukotriene A(4) hydrolase	5.29067	1.11125	slan - /NC-monocytes
LAMTOR3	Ragulator complex protein LAMTOR3	1.60068	1.10537	slan - /NC-monocytes
UQCRC1	Cytochrome b-c1 complex subunit 1, mitochondrial	3.60345	1.09774	slan - /NC-monocytes
HVCN1	Voltage-gated hydrogen channel 1	3.10167	1.08801	slan - /NC-monocytes
MBOAT7	Lysophospholipid acyltransferase 7	2.03138	1.0868	slan - /NC-monocytes
VASP	Vasodilator-stimulated phosphoprotein	5.75293	1.08136	slan - /NC-monocytes
HIST1H1C;HIST1H1D	Histone H1.2;Histone H1.3	4.88459	1.07246	slan - /NC-monocytes
MAPK1	Mitogen-activated protein kinase;Mitogen-activated protein kinase 1	3.79558	1.06886	slan - /NC-monocytes
SLC25A6;SLC25A4	ADP/ATP translocase 3;ADP/ATP translocase 3, N-terminally processed;ADP/ATP translocase 1	2.67953	1.06864	slan - /NC-monocytes
TSPO;PBR	Translocator protein	4.18704	1.06306	slan - /NC-monocytes
hCG_2004980;IDH3G	Isocitrate dehydrogenase [NAD] subunit, mitochondrial;Isocitrate dehydrogenase [NAD] subunit gamma, mitochondrial	3.12684	1.0519	slan - /NC-monocytes
ARHGAP30	Rho GTPase-activating protein 30	2.6861	1.05101	slan - /NC-monocytes
SLC25A20	Mitochondrial carnitine/acylcarnitine carrier protein	2.98361	1.04346	slan - /NC-monocytes
PLCB2	1-phosphatidylinositol 4,5-bisphosphate phosphodiesterase beta-2;Phosphoinositide phospholipase C	2.48131	1.0331	slan - /NC-monocytes
RPL35	60S ribosomal protein L35	2.62716	1.01936	slan - /NC-monocytes
PDHA1;PDHA1/LOC79064	Pyruvate dehydrogenase E1 component subunit alpha;Pyruvate dehydrogenase E1 component subunit alpha, somatic form, mitochondrial	2.97681	1.00282	slan - /NC-monocytes
MYO18A;hCG_27198	Unconventional myosin-XVIIIa	2.72236	1.00249	slan - /NC-monocytes
CBR1	Carbonyl reductase [NADPH] 1	4.45298	1.00247	slan - /NC-monocytes
TMED7-TICAM2;TMED7	Transmembrane emp24 domain-containing protein 7	3.43369	1.00043	slan - /NC-monocytes
CYFIP2;DKFZp761H087	Cytoplasmic FMR1-interacting protein 2	3.74987	0.998528	slan - /NC-monocytes
PSME2	Proteasome activator complex subunit 2	2.56072	0.998363	slan - /NC-monocytes
SLC25A11	Mitochondrial 2-oxoglutarate/malate carrier protein	3.9538	0.997816	slan - /NC-monocytes
CCDC22	Coiled-coil domain-containing protein 22	2.82762	0.997354	slan - /NC-monocytes
S100A10	Protein S100-A10	3.60942	0.994331	slan - /NC-monocytes
RPL38	60S ribosomal protein L38	2.37307	0.982471	slan - /NC-monocytes
TAOK3	Serine/threonine-protein kinase TAO3	2.84965	0.979711	slan - /NC-monocytes
DECR1;DECR	2,4-dienoyl-CoA reductase, mitochondrial	4.14493	0.977801	slan - /NC-monocytes
HAGH	Hydroxyacylglutathione hydrolase, mitochondrial	1.93197	0.976439	slan - /NC-monocytes
PCK2	Phosphoenolpyruvate carboxykinase [GTP], mitochondrial	3.69374	0.976307	slan - /NC-monocytes
PTPN6	Tyrosine-protein phosphatase non-receptor type;Tyrosine-protein phosphatase non-receptor type 6;Protein-tyrosine-phosphatase	8.78924	0.973977	slan - /NC-monocytes
LOC51064;GSTK1	Glutathione S-transferase kappa 1	2.49798	0.966848	slan - /NC-monocytes
DDT;DDTL	D-dopachrome decarboxylase;D-dopachrome decarboxylase-like protein	2.94971	0.964229	slan - /NC-monocytes
ARPC1B	Actin-related protein 2/3 complex subunit 1B	3.98517	0.962586	slan - /NC-monocytes
UFC1	Ubiquitin-fold modifier-conjugating enzyme 1	2.29129	0.959142	slan - /NC-monocytes
HLA-DRB1		3.58137	0.959016	slan - /NC-monocytes
HEL-S-106;LAP3	Cytosol aminopeptidase	4.21353	0.956041	slan - /NC-monocytes
PRKACA;PRKACB	cAMP-dependent protein kinase catalytic subunit alpha;cAMP-dependent protein kinase catalytic subunit beta	4.1763	0.950906	slan - /NC-monocytes
hIAN6;GIMAP8	GTPase IMAP family member 8	2.92908	0.948961	slan - /NC-monocytes
CISD2	CDGSH iron-sulfur domain-containing protein 2	2.36276	0.94654	slan - /NC-monocytes
CPPED1	Serine/threonine-protein phosphatase CPPED1	2.89916	0.936958	slan - /NC-monocytes
HCLS1	Hematopoietic lineage cell-specific protein	2.26847	0.935052	slan - /NC-monocytes
SNX2	Sorting nexin-2	5.55424	0.92836	slan - /NC-monocytes
IFI16		3.84321	0.927481	slan - /NC-monocytes
ACTR2	Actin-related protein 2	3.73071	0.921527	slan - /NC-monocytes
SAMHD1	Deoxynucleoside triphosphate triphosphohydrolase SAMHD1	5.16864	0.921257	slan - /NC-monocytes
ARPC4-TTLL3;ARPC4	Actin-related protein 2/3 complex subunit 4	3.28939	0.919604	slan - /NC-monocytes
ADK	Adenosine kinase	1.84183	0.914127	slan - /NC-monocytes
TMEM43	Transmembrane protein 43	2.80488	0.911756	slan - /NC-monocytes
S100A6	Protein S100-A6;Protein S100	1.47483	0.907371	slan - /NC-monocytes
NUDT16	U8 snoRNA-decapping enzyme	2.90401	0.903552	slan - /NC-monocytes
ARAP1	Arf-GAP with Rho-GAP domain, ANK repeat and PH domain-containing protein 1	5.1886	0.903331	slan - /NC-monocytes
RTN4	Reticulon-4	5.18687	0.895961	slan - /NC-monocytes
CPT2	Carnitine O-palmitoyltransferase 2, mitochondrial	4.72716	0.895435	slan - /NC-monocytes
OPA1	Dynamin-like 120 kDa protein, mitochondrial;Dynamin-like 120 kDa protein, form S1	2.76516	0.893721	slan - /NC-monocytes
TCIRG1	V-type proton ATPase subunit a;V-type proton ATPase 116 kDa subunit a isoform 3	3.19827	0.892037	slan - /NC-monocytes
SUCLG1	Succinyl-CoA ligase [ADP/GDP-forming] subunit alpha, mitochondrial	3.9456	0.887223	slan - /NC-monocytes
hCG_39985;ATP5F1	ATP synthase F(0) complex subunit B1, mitochondrial	2.78327	0.883569	slan - /NC-monocytes
ITPA	Inosine triphosphate pyrophosphatase	1.74669	0.882232	slan - /NC-monocytes
ARPC2	Actin-related protein 2/3 complex subunit 2	3.63116	0.882091	slan - /NC-monocytes
GLUD1;GLUD2	Glutamate dehydrogenase;Glutamate dehydrogenase 1, mitochondrial;Glutamate dehydrogenase 2, mitochondrial	4.36872	0.879649	slan - /NC-monocytes
PSAP	Prosaposin;Saposin-A;Saposin-B-Val;Saposin-B;Saposin-C;Saposin-D	3.03531	0.879319	slan - /NC-monocytes
CASP1	Caspase-1;Caspase-1 subunit p20;Caspase-1 subunit p10;Caspase	3.00539	0.874984	slan - /NC-monocytes
ACSS1;DKFZp666G0810	Acetyl-coenzyme A synthetase;Acetyl-coenzyme A synthetase 2-like, mitochondrial	3.10161	0.872771	slan - /NC-monocytes
NCKAP1L	Nck-associated protein 1-like	3.94898	0.871102	slan - /NC-monocytes
C6orf32;FAM65B	Protein FAM65B	1.67406	0.870798	slan - /NC-monocytes
PLEKHO2	Pleckstrin homology domain-containing family O member 2	3.75244	0.867471	slan - /NC-monocytes
MVP	Major vault protein	3.78108	0.861947	slan - /NC-monocytes
LASP1	LIM and SH3 domain protein 1	2.07185	0.859883	slan - /NC-monocytes
TMPO	Lamina-associated polypeptide 2, isoforms beta/gamma;Thymopoietin;Thymopentin	2.30206	0.852975	slan - /NC-monocytes
DNAJB1	DnaJ homolog subfamily B member 1	4.42411	0.851326	slan - /NC-monocytes
ARPC3	Actin-related protein 2/3 complex subunit 3	2.67377	0.849712	slan - /NC-monocytes
DLAT	Acetyltransferase component of pyruvate dehydrogenase complex;Dihydrolipoyllysine-residue acetyltransferase component of pyruvate dehydrogenase complex, mitochondrial	3.33242	0.849159	slan - /NC-monocytes
DKFZp686D0880;SUCLA2	Succinyl-CoA ligase subunit beta;Succinyl-CoA ligase [ADP-forming] subunit beta, mitochondrial	2.98042	0.847628	slan - /NC-monocytes
BLVRA	Biliverdin reductase A	2.34927	0.846498	slan - /NC-monocytes
PCYT1A;hCG_2002711;PCYT1B	Choline-phosphate cytidylyltransferase A;Choline-phosphate cytidylyltransferase B	3.06611	0.844203	slan - /NC-monocytes
SEPT9	Septin-9	4.55441	0.842395	slan - /NC-monocytes
HEL-S-52;WDR1	WD repeat-containing protein 1	4.20833	0.84145	slan - /NC-monocytes
COX5A	Cytochrome c oxidase subunit 5A, mitochondrial	1.34256	0.839962	slan - /NC-monocytes
hCG_2001986;SQRDL	Sulfide:quinone oxidoreductase, mitochondrial	2.53746	0.837311	slan - /NC-monocytes
AP2M1	AP-2 complex subunit mu	4.04704	0.836996	slan - /NC-monocytes
MRPS34	28S ribosomal protein S34, mitochondrial	2.45483	0.82727	slan - /NC-monocytes
MTCH2	Mitochondrial carrier homolog 2	1.60351	0.826453	slan - /NC-monocytes
SWAP70	Switch-associated protein 70	2.68583	0.823666	slan - /NC-monocytes
DSTN;HEL32	Destrin	2.5758	0.823218	slan - /NC-monocytes
GRHPR	Glyoxylate reductase/hydroxypyruvate reductase	2.50173	0.822296	slan - /NC-monocytes
SRRM1	Serine/arginine repetitive matrix protein 1	3.53687	0.822221	slan - /NC-monocytes
CAPZB	F-actin-capping protein subunit beta	2.63534	0.821821	slan - /NC-monocytes
SFXN3	Sideroflexin;Sideroflexin-3	3.02281	0.818857	slan - /NC-monocytes
AP1G1	AP-1 complex subunit gamma-1	2.44223	0.816699	slan - /NC-monocytes
HK3	Hexokinase;Hexokinase-3	3.60502	0.814104	slan - /NC-monocytes
LCP2	Lymphocyte cytosolic protein 2	3.29753	0.812205	slan - /NC-monocytes
ARRB2	Beta-arrestin-2	3.02865	0.806311	slan - /NC-monocytes
ATP5L	ATP synthase subunit g, mitochondrial	3.57546	0.805895	slan - /NC-monocytes
ALDH3B1	Aldehyde dehydrogenase;Aldehyde dehydrogenase family 3 member B1	4.03635	0.805344	slan - /NC-monocytes
SERPINB6	Serpin B6	4.01194	0.803524	slan - /NC-monocytes
C10orf54	Platelet receptor Gi24	2.08414	0.795998	slan - /NC-monocytes
SEC11A;SPC18;SEC11L1	Signal peptidase complex catalytic subunit SEC11;Signal peptidase complex catalytic subunit SEC11A	3.34266	0.795792	slan - /NC-monocytes
HADHB	Trifunctional enzyme subunit beta, mitochondrial;3-ketoacyl-CoA thiolase	3.68099	0.79074	slan - /NC-monocytes
CYCS	Cytochrome c	3.17289	0.790727	slan - /NC-monocytes
EHBP1L1	EH domain-binding protein 1-like protein 1	4.09524	0.788842	slan - /NC-monocytes
NAGK	N-acetyl-D-glucosamine kinase	2.99	0.788269	slan - /NC-monocytes
PPCS	Phosphopantothenate--cysteine ligase	3.62053	0.781741	slan - /NC-monocytes
RER1	Protein RER1	4.19361	0.77926	slan - /NC-monocytes
KIAA1033	WASH complex subunit 7	1.96269	0.778269	slan - /NC-monocytes
HIST1H1B	Histone H1.5	1.96972	0.777918	slan - /NC-monocytes
MAT2B	Methionine adenosyltransferase 2 subunit beta	3.72376	0.773456	slan - /NC-monocytes
ACO2	Aconitate hydratase, mitochondrial	4.20212	0.769831	slan - /NC-monocytes
PREX1	Phosphatidylinositol 3,4,5-trisphosphate-dependent Rac exchanger 1 protein	2.34669	0.763542	slan - /NC-monocytes
CAND1	Cullin-associated NEDD8-dissociated protein 1	3.05572	0.757313	slan - /NC-monocytes
STAT1	Signal transducer and activator of transcription 1-alpha/beta;Signal transducer and activator of transcription	2.1387	0.756742	slan - /NC-monocytes
HEL-S-44;SOD1	Superoxide dismutase [Cu-Zn]	1.57704	0.755972	slan - /NC-monocytes
IMPDH;DKFZp781N0678;IMPDH1	Inosine-5-monophosphate dehydrogenase;Inosine-5-monophosphate dehydrogenase 1	1.78593	0.755446	slan - /NC-monocytes
REL	Proto-oncogene c-Rel	2.17299	0.754609	slan - /NC-monocytes
SACM1L	Phosphatidylinositide phosphatase SAC1	2.08967	0.753239	slan - /NC-monocytes
NAP1L1	Nucleosome assembly protein 1-like 1	2.0513	0.749282	slan - /NC-monocytes
ACSL1	Long-chain-fatty-acid--CoA ligase 1	1.98304	0.747384	slan - /NC-monocytes
FGR	Tyrosine-protein kinase Fgr;Non-specific protein-tyrosine kinase	1.72225	0.746571	slan - /NC-monocytes
RAB14	Ras-related protein Rab-14	3.90044	0.743646	slan - /NC-monocytes
PRDX1	Peroxiredoxin-1	3.23659	0.742073	slan - /NC-monocytes
RPL23A	60S ribosomal protein L23a	3.0924	0.741354	slan - /NC-monocytes
CCDC88B	Coiled-coil domain-containing protein 88B	1.98507	0.738785	slan - /NC-monocytes
PIP4K2A	Phosphatidylinositol 5-phosphate 4-kinase type-2 alpha	4.81576	0.735292	slan - /NC-monocytes
FBP1	Fructose-1,6-bisphosphatase 1	3.62828	0.734439	slan - /NC-monocytes
VPS11;DKFZp564P2364	Vacuolar protein sorting-associated protein 11 homolog	2.49133	0.732355	slan - /NC-monocytes
PRKCB	Protein kinase C beta type	1.46324	0.729472	slan - /NC-monocytes
GBAS	Protein NipSnap homolog 2	3.41599	0.727783	slan - /NC-monocytes
RPL8	60S ribosomal protein L8	3.18682	0.7272	slan - /NC-monocytes
ME2	NAD-dependent malic enzyme, mitochondrial	4.82666	0.727038	slan - /NC-monocytes
ATP5C1	ATP synthase subunit gamma;ATP synthase subunit gamma, mitochondrial	2.94365	0.726555	slan - /NC-monocytes
HIMAP4;GIMAP4	GTPase IMAP family member 4	3.27063	0.722166	slan - /NC-monocytes
USMG5	Up-regulated during skeletal muscle growth protein 5	2.56098	0.721574	slan - /NC-monocytes
HEBP1	Heme-binding protein 1	2.68027	0.719199	slan - /NC-monocytes
IVD	Isovaleryl-CoA dehydrogenase, mitochondrial	2.19863	0.717339	slan - /NC-monocytes
RNF213	E3 ubiquitin-protein ligase RNF213	4.23095	0.715544	slan - /NC-monocytes
PACSIN2	Protein kinase C and casein kinase substrate in neurons protein 2	3.39995	0.713382	slan - /NC-monocytes
ARHGAP17	Rho GTPase-activating protein 17	3.02114	0.709109	slan - /NC-monocytes
RPL19	Ribosomal protein L19;60S ribosomal protein L19	3.43358	0.707313	slan - /NC-monocytes
IARS2	Isoleucine--tRNA ligase, mitochondrial	2.57399	0.704148	slan - /NC-monocytes
SUI1;EIF1;GC20;EIF1B	Eukaryotic translation initiation factor 1;Eukaryotic translation initiation factor 1b	2.05551	0.701532	slan - /NC-monocytes
ACTN4	Alpha-actinin-4	3.00566	0.701215	slan - /NC-monocytes
SNAP23	Synaptosomal-associated protein;Synaptosomal-associated protein 23	1.44856	0.700856	slan - /NC-monocytes
MYO9B variant protein;MYO9B	Unconventional myosin-IXb	1.40251	0.698106	slan - /NC-monocytes
ERP44	Endoplasmic reticulum resident protein 44	3.25947	0.697766	slan - /NC-monocytes
CS	Citrate synthase;Citrate synthase, mitochondrial	4.35742	0.692379	slan - /NC-monocytes
HLA-DRB1		2.56532	0.689914	slan - /NC-monocytes
RPS17	40S ribosomal protein S17	2.38216	0.686193	slan - /NC-monocytes
CORO1C	Coronin;Coronin-1C	1.43296	0.685872	slan - /NC-monocytes
USP9X;USP9Y	Probable ubiquitin carboxyl-terminal hydrolase FAF-X;Ubiquitin carboxyl-terminal hydrolase;Probable ubiquitin carboxyl-terminal hydrolase FAF-Y	2.38404	0.683979	slan - /NC-monocytes
SNX6	Sorting nexin-6;Sorting nexin-6, N-terminally processed	2.61364	0.683511	slan - /NC-monocytes
PTPRC	Protein-tyrosine-phosphatase;Receptor-type tyrosine-protein phosphatase C	4.03037	0.682425	slan - /NC-monocytes
CBL	E3 ubiquitin-protein ligase CBL	2.53878	0.680737	slan - /NC-monocytes
RPS25	40S ribosomal protein S25	4.54082	0.679787	slan - /NC-monocytes
FLII	Protein flightless-1 homolog	3.5095	0.675349	slan - /NC-monocytes
LGALS3;hCG_22119	Galectin;Galectin-3	1.92844	0.675191	slan - /NC-monocytes
STX7	Syntaxin-7	3.20797	0.673012	slan - /NC-monocytes
CNDP2	Cytosolic non-specific dipeptidase	2.96998	0.667607	slan - /NC-monocytes
COPB1	Coatomer subunit beta	3.29767	0.663955	slan - /NC-monocytes
CASP3	Caspase-3;Caspase-3 subunit p17;Caspase-3 subunit p12	2.55531	0.662797	slan - /NC-monocytes
BCAP31	B-cell receptor-associated protein 31	2.06641	0.659986	slan - /NC-monocytes
CAPZA2	F-actin-capping protein subunit alpha-2	2.87768	0.657668	slan - /NC-monocytes
SPCS2	Signal peptidase complex subunit 2	3.22577	0.656559	slan - /NC-monocytes
PLXNB2;Nbla00445	Plexin-B2	2.44021	0.65557	slan - /NC-monocytes
ALDH16A1	Aldehyde dehydrogenase family 16 member A1	3.09623	0.651642	slan - /NC-monocytes
NIPSNAP3A	Protein NipSnap homolog 3A	1.9576	0.649005	slan - /NC-monocytes
REEP5	Receptor expression-enhancing protein;Receptor expression-enhancing protein 5	2.68156	0.648822	slan - /NC-monocytes
UBA7	Ubiquitin-like modifier-activating enzyme 7	2.30066	0.646905	slan - /NC-monocytes
PSME1	Proteasome activator complex subunit 1	3.50553	0.646037	slan - /NC-monocytes
CTBP2	C-terminal-binding protein 2	3.09449	0.645954	slan - /NC-monocytes
S100A4	Protein S100-A4	1.45019	0.643934	slan - /NC-monocytes
RIN3;DKFZp762H1613	Ras and Rab interactor 3	2.25906	0.63585	slan - /NC-monocytes
HEL-S-97n;PRDX4	Peroxiredoxin-4	2.58314	0.630525	slan - /NC-monocytes
MNDA	Myeloid cell nuclear differentiation antigen	2.18013	0.626263	slan - /NC-monocytes
SLC27A3	Long-chain fatty acid transport protein 3	1.60774	0.622352	slan - /NC-monocytes
TIGAR	Fructose-2,6-bisphosphatase TIGAR	2.68948	0.621166	slan - /NC-monocytes
HSD17B10	3-hydroxyacyl-CoA dehydrogenase type-2	4.95128	0.617363	slan - /NC-monocytes
MOB1A;MOB1B;MOB4A;MOBKL1A	MOB kinase activator 1A;MOB kinase activator 1B	3.00044	0.61564	slan - /NC-monocytes
HEL-S-103;HSPA1B;HSPA1A	Heat shock 70 kDa protein 1B;Heat shock 70 kDa protein 1A	2.23599	0.61442	slan - /NC-monocytes
EHD1	EH domain-containing protein 1	3.49218	0.607954	slan - /NC-monocytes
RAC2	Ras-related C3 botulinum toxin substrate 2	2.19207	0.606936	slan - /NC-monocytes
YKT6	Synaptobrevin homolog YKT6	2.36387	0.606349	slan - /NC-monocytes
SH3GLB1	Endophilin-B1	1.51322	0.604486	slan - /NC-monocytes
TLR8	Toll-like receptor 8	1.77783	0.604089	slan - /NC-monocytes
ADPRHL2	Poly(ADP-ribose) glycohydrolase ARH3	1.84041	0.601464	slan - /NC-monocytes
AP1S2;DKFZp779P0659	AP-1 complex subunit sigma-2	2.36459	0.600852	slan - /NC-monocytes
ACTR3	Actin-related protein 3	4.05318	0.599923	slan - /NC-monocytes
BTK;BTK kinase deficient isoform 2	Tyrosine-protein kinase BTK;Non-specific protein-tyrosine kinase	2.7083	0.599595	slan - /NC-monocytes
RHOA	Transforming protein RhoA	2.18779	0.598985	slan - /NC-monocytes
BROX	BRO1 domain-containing protein BROX	1.81066	0.598784	slan - /NC-monocytes
NADK	NAD kinase	2.8605	0.59355	slan - /NC-monocytes
RPL21	60S ribosomal protein L21	2.08958	0.591639	slan - /NC-monocytes
COL4A3BP	Collagen type IV alpha-3-binding protein	1.52279	0.588476	slan - /NC-monocytes
SNX5	Sorting nexin-5	3.40127	0.587945	slan - /NC-monocytes
PGM2	Phosphoglucomutase-2	2.59838	0.587242	slan - /NC-monocytes
PGRMC2	Membrane-associated progesterone receptor component 2	4.26421	0.587155	slan - /NC-monocytes
THUMPD1;DKFZp686C1054;44M2.1	THUMP domain-containing protein 1	2.32355	0.586754	slan - /NC-monocytes
IL16	Pro-interleukin-16;Interleukin-16	1.68055	0.585947	slan - /NC-monocytes
EIF3F	Eukaryotic translation initiation factor 3 subunit F	1.80233	-0.587077	CL-monocytes
PSMA2	Proteasome subunit alpha type;Proteasome subunit alpha type-2	1.58931	-0.588067	CL-monocytes
ANP32E	Acidic leucine-rich nuclear phosphoprotein 32 family member E	3.69157	-0.595226	CL-monocytes
HEL-S-87p;ALDOA	Fructose-bisphosphate aldolase;Fructose-bisphosphate aldolase A	4.59132	-0.599898	CL-monocytes
HEL-S-30;PKM;PKM2	Pyruvate kinase;Pyruvate kinase PKM	5.99295	-0.61014	CL-monocytes
PDCD4	Programmed cell death protein 4	2.67996	-0.610826	CL-monocytes
FEN1	Flap endonuclease 1	2.7772	-0.618871	CL-monocytes
YWHAG	14-3-3 protein gamma;14-3-3 protein gamma, N-terminally processed	4.15462	-0.621254	CL-monocytes
RPS6KA1	Ribosomal protein S6 kinase;Ribosomal protein S6 kinase alpha-1	1.93761	-0.635907	CL-monocytes
KTN1	Kinectin	1.75578	-0.639098	CL-monocytes
HNRPF;HNRNPF	Heterogeneous nuclear ribonucleoprotein F;Heterogeneous nuclear ribonucleoprotein F, N-terminally processed	3.51353	-0.643267	CL-monocytes
TARS	Threonine--tRNA ligase, cytoplasmic	1.44268	-0.647561	CL-monocytes
HNRNPM;ORF	Heterogeneous nuclear ribonucleoprotein M	3.04105	-0.649125	CL-monocytes
SNRP70;SNRNP70	U1 small nuclear ribonucleoprotein 70 kDa	1.62969	-0.653548	CL-monocytes
SDCBP	Syntenin-1	2.4129	-0.654499	CL-monocytes
MARS	Methionine--tRNA ligase, cytoplasmic	1.60058	-0.657191	CL-monocytes
EEF1B2;LOC392793	Elongation factor 1-beta	3.09394	-0.67487	CL-monocytes
YWHAQ	14-3-3 protein theta	2.95568	-0.675649	CL-monocytes
TDP43;TARDBP	TAR DNA-binding protein 43	4.27128	-0.680404	CL-monocytes
PGM1	Phosphoglucomutase-1	3.49124	-0.68218	CL-monocytes
EIF4B	Eukaryotic translation initiation factor 4B	1.73365	-0.682302	CL-monocytes
NPC2	Epididymal secretory protein E1	1.49724	-0.685628	CL-monocytes
APOBR;APOB48R	Apolipoprotein B receptor	3.20385	-0.685912	CL-monocytes
NME1	Nucleoside diphosphate kinase A	2.38034	-0.686139	CL-monocytes
COMT	Catechol O-methyltransferase	2.1247	-0.690521	CL-monocytes
UBQLN2	Ubiquilin-2	1.88802	-0.691953	CL-monocytes
SNRPD1	Small nuclear ribonucleoprotein Sm D1	3.68924	-0.69281	CL-monocytes
GCA	Grancalcin	2.00066	-0.698505	CL-monocytes
ANXA1	Annexin;Annexin A1	5.02878	-0.702564	CL-monocytes
CTSZ	Cathepsin Z	3.11561	-0.70391	CL-monocytes
PGD	6-phosphogluconate dehydrogenase, decarboxylating	4.14075	-0.706735	CL-monocytes
HEL-S-128m;PRDX6	Peroxiredoxin-6	4.01351	-0.727273	CL-monocytes
IGF2R	Cation-independent mannose-6-phosphate receptor	1.98127	-0.727761	CL-monocytes
P4HB	Protein disulfide-isomerase	3.78301	-0.728055	CL-monocytes
CRKL	Crk-like protein	1.71803	-0.731098	CL-monocytes
FUS	RNA-binding protein FUS	1.37139	-0.737793	CL-monocytes
LDHB	L-lactate dehydrogenase;L-lactate dehydrogenase B chain	3.27541	-0.737887	CL-monocytes
TAGLN2	Transgelin-2	3.41819	-0.742152	CL-monocytes
HEL113;VIM	Vimentin	1.83257	-0.757463	CL-monocytes
HIST1H2BJ;HIST3H2BB;HIST2H2BE;HIST1H2BB;HIST1H2BO;HIST2H2BD;HIST2H2BC	Histone H2B;Histone H2B type 3-B;Histone H2B type 2-E;Histone H2B type 1-B;Histone H2B type 1-O;Histone H2B type 1-J;Putative histone H2B type 2-D;Putative histone H2B type 2-C	2.31044	-0.757874	CL-monocytes
RANBP5;IPO5	Importin-5	1.55207	-0.769344	CL-monocytes
GNAI3	Guanine nucleotide-binding protein G(k) subunit alpha	2.1627	-0.774657	CL-monocytes
CSE1L	Exportin-2	1.97856	-0.783883	CL-monocytes
PDS5B	Sister chromatid cohesion protein PDS5 homolog B	1.57355	-0.790079	CL-monocytes
YWHAH	14-3-3 protein eta	2.69362	-0.795229	CL-monocytes
PREP	Prolyl endopeptidase	3.06489	-0.797131	CL-monocytes
PABPN1	Polyadenylate-binding protein 2	2.19714	-0.799067	CL-monocytes
SSRP1	FACT complex subunit SSRP1	1.40314	-0.805753	CL-monocytes
SUMO2;SUMO4	Small ubiquitin-related modifier;Small ubiquitin-related modifier 2;Small ubiquitin-related modifier 4	3.83229	-0.807318	CL-monocytes
NCF4	Neutrophil cytosol factor 4	2.23725	-0.816617	CL-monocytes
C1QBP	Complement component 1 Q subcomponent-binding protein, mitochondrial	3.1891	-0.819057	CL-monocytes
RAB27A	Ras-related protein Rab-27A	2.33765	-0.825778	CL-monocytes
FAH	Fumarylacetoacetase	3.18265	-0.831725	CL-monocytes
SPFH1;ERLIN1	Erlin-1	1.66314	-0.833128	CL-monocytes
S100A8	Protein S100-A8;Protein S100-A8, N-terminally processed	2.99278	-0.834585	CL-monocytes
ANXA6	Annexin A6;Annexin	4.14168	-0.844475	CL-monocytes
ILF2	Interleukin enhancer-binding factor 2	4.15135	-0.845111	CL-monocytes
HNRNPH1	Heterogeneous nuclear ribonucleoprotein H;Heterogeneous nuclear ribonucleoprotein H, N-terminally processed	3.51985	-0.847034	CL-monocytes
SRSF1	Serine/arginine-rich splicing factor 1	2.27209	-0.858593	CL-monocytes
S100A9	Protein S100-A9;Protein S100	2.15816	-0.859635	CL-monocytes
hCG_1811539;TXNDC5;STRF8;DKFZp666I134	Thioredoxin domain-containing protein 5	2.08929	-0.860143	CL-monocytes
UNC13D	Protein unc-13 homolog D	1.97825	-0.864074	CL-monocytes
HNRNPU;HNRPU	Heterogeneous nuclear ribonucleoprotein U	4.27248	-0.864138	CL-monocytes
CNBP	Cellular nucleic acid-binding protein	1.56544	-0.866619	CL-monocytes
OLA1;PTD004	Obg-like ATPase 1	4.15842	-0.871222	CL-monocytes
CES1	Liver carboxylesterase 1;Carboxylic ester hydrolase	3.25117	-0.887649	CL-monocytes
TRG14;NDRG1	Protein NDRG1	2.88852	-0.889476	CL-monocytes
STRAP	Serine-threonine kinase receptor-associated protein	1.61622	-0.89972	CL-monocytes
RAB8A	Ras-related protein Rab-8A	1.72931	-0.915941	CL-monocytes
RPS5	40S ribosomal protein S5;40S ribosomal protein S5, N-terminally processed	2.30983	-0.928024	CL-monocytes
ALYREF	THO complex subunit 4	1.81822	-0.929712	CL-monocytes
ATP6V1E1	V-type proton ATPase subunit E 1	1.55837	-0.954248	CL-monocytes
SERBP1;DKFZp686P17171	Plasminogen activator inhibitor 1 RNA-binding protein	3.55085	-0.958672	CL-monocytes
HNRNPA0	Heterogeneous nuclear ribonucleoprotein A0	2.69882	-0.961822	CL-monocytes
SF1	Splicing factor 1	3.69418	-0.994224	CL-monocytes
SYNCRIP	Heterogeneous nuclear ribonucleoprotein Q	4.85675	-0.998579	CL-monocytes
CTSB	Cathepsin B;Cathepsin B light chain;Cathepsin B heavy chain	1.76421	-1.03581	CL-monocytes
PCNA	Proliferating cell nuclear antigen	4.43573	-1.04035	CL-monocytes
ABRACL	Costars family protein ABRACL	1.46325	-1.04185	CL-monocytes
ATG3	Ubiquitin-like-conjugating enzyme ATG3	2.85965	-1.0425	CL-monocytes
CFP	Properdin	2.63126	-1.0679	CL-monocytes
CECR1	Adenosine deaminase CECR1	2.40944	-1.09209	CL-monocytes
DHX9	ATP-dependent RNA helicase A	2.80194	-1.09462	CL-monocytes
VAT1	Synaptic vesicle membrane protein VAT-1 homolog	2.95878	-1.10823	CL-monocytes
RPS15	40S ribosomal protein S15	2.07876	-1.11321	CL-monocytes
UBE2L6	Ubiquitin/ISG15-conjugating enzyme E2 L6	1.52819	-1.11859	CL-monocytes
UBE2L3	Ubiquitin-conjugating enzyme E2 L3	4.7823	-1.12507	CL-monocytes
RPLP1	60S acidic ribosomal protein P1	4.21669	-1.14477	CL-monocytes
HNRNPUL2;HNRNPUL2-BSCL2	Heterogeneous nuclear ribonucleoprotein U-like protein 2	4.76176	-1.17883	CL-monocytes
PLBD1	Phospholipase B-like 1;Phospholipase B-like 1 chain A;Phospholipase B-like 1 chain B;Phospholipase B-like 1 chain C	4.72548	-1.1843	CL-monocytes
TUBB;XTP3TPATP1	Tubulin beta chain	1.81696	-1.19099	CL-monocytes
PAICS	Multifunctional protein ADE2;Phosphoribosylaminoimidazole-succinocarboxamide synthase;Phosphoribosylaminoimidazole carboxylase	6.11261	-1.20186	CL-monocytes
LAMP2	Lysosome-associated membrane glycoprotein 2	3.04631	-1.22972	CL-monocytes
ARF5	ADP-ribosylation factor 5	3.50446	-1.24414	CL-monocytes
ARHGEF2	Rho guanine nucleotide exchange factor 2	2.35975	-1.29733	CL-monocytes
HNRNPA3	Heterogeneous nuclear ribonucleoprotein A3	3.47685	-1.30603	CL-monocytes
NPM1	Nucleophosmin	3.44339	-1.30996	CL-monocytes
SIRPA;PTPNS1;SIRPB1	Tyrosine-protein phosphatase non-receptor type substrate 1;Signal-regulatory protein beta-1 isoform 3	4.62638	-1.328	CL-monocytes
SIGLEC9	Sialic acid-binding Ig-like lectin 9	1.78021	-1.33268	CL-monocytes
LSM2	U6 snRNA-associated Sm-like protein LSm2	2.84323	-1.39948	CL-monocytes
SRSF3;SFRS3	Serine/arginine-rich splicing factor 3	2.25096	-1.41027	CL-monocytes
RALY	RNA-binding protein Raly	4.07982	-1.44238	CL-monocytes
UBXN1;LOC51035	UBX domain-containing protein 1	4.39016	-1.45397	CL-monocytes
HNRNPA1;HNRPA1;hCG_2020860;RP11-78J21.1;HNRNPA1L2	Heterogeneous nuclear ribonucleoprotein A1;Heterogeneous nuclear ribonucleoprotein A1, N-terminally processed;Heterogeneous nuclear ribonucleoprotein A1-like 2	4.9893	-1.48082	CL-monocytes
HNRNPC;hCG_1641229;HNRPCL1;HNRNPCL4;HNRNPCL1;HNRNPCL3;HNRNPCL2	Heterogeneous nuclear ribonucleoproteins C1/C2;Heterogeneous nuclear ribonucleoprotein C-like 4;Heterogeneous nuclear ribonucleoprotein C-like 1;Heterogeneous nuclear ribonucleoprotein C-like 3;Heterogeneous nuclear ribonucleoprotein C-like 2	4.64718	-1.48414	CL-monocytes
hIAN7;GIMAP7	GTPase IMAP family member 7	2.38913	-1.49343	CL-monocytes
HNRNPA2B1;HNRPA2B1	Heterogeneous nuclear ribonucleoproteins A2/B1	4.71458	-1.53198	CL-monocytes
PSMC3	26S protease regulatory subunit 6A	2.79116	-1.66145	CL-monocytes
MAN2B1;MANB	Alpha-mannosidase;Lysosomal alpha-mannosidase;Lysosomal alpha-mannosidase A peptide;Lysosomal alpha-mannosidase B peptide;Lysosomal alpha-mannosidase C peptide;Lysosomal alpha-mannosidase D peptide;Lysosomal alpha-mannosidase E peptide	1.87149	-1.69519	CL-monocytes
ELAVL1	ELAV-like protein 1	3.60635	-1.72071	CL-monocytes
SURF4	Surfeit locus protein 4	2.53213	-1.76827	CL-monocytes
HNRNPL	Heterogeneous nuclear ribonucleoprotein L	4.93375	-1.78781	CL-monocytes
RPS10;RPS10P5	40S ribosomal protein S10;Putative 40S ribosomal protein S10-like	1.36156	-1.82532	CL-monocytes
ITGAM	Integrin alpha-M	4.50911	-1.85871	CL-monocytes
ERH	Enhancer of rudimentary homolog	4.38003	-1.91147	CL-monocytes
RBMX	RNA-binding motif protein, X chromosome;RNA-binding motif protein, X chromosome, N-terminally processed	5.73454	-1.92478	CL-monocytes
PICALM	Phosphatidylinositol-binding clathrin assembly protein	2.16877	-1.93056	CL-monocytes
TUBA1C	Tubulin alpha-1C chain	2.22303	-1.94314	CL-monocytes
SRSF7	Serine/arginine-rich splicing factor 7	2.58525	-2.14754	CL-monocytes
TUBA4A	Tubulin alpha-4A chain	3.15938	-2.15529	CL-monocytes
HNRNPR;HNRPR;DKFZp686A13234	Heterogeneous nuclear ribonucleoprotein R	4.02549	-2.27298	CL-monocytes
BASP1	Brain acid soluble protein 1	2.47876	-2.31919	CL-monocytes
MPO	Myeloperoxidase;Myeloperoxidase;89 kDa myeloperoxidase;84 kDa myeloperoxidase;Myeloperoxidase light chain;Myeloperoxidase heavy chain	1.46282	-2.34518	CL-monocytes
DKFZp686K23100;MATR3;DKFZp686K0542	Matrin-3	4.38356	-2.34524	CL-monocytes
ELANE;ELA2	Neutrophil elastase	4.91261	-2.42459	CL-monocytes
HEBP2	Heme-binding protein 2	4.20851	-2.50672	CL-monocytes
PRTN3	Myeloblastin	3.73059	-2.60695	CL-monocytes
LYZ	Lysozyme;Lysozyme C	3.19473	-2.99406	CL-monocytes
ATP5J2;ATP5J2-PTCD1	ATP synthase subunit f, mitochondrial	2.15833	-3.22191	CL-monocytes
NUMA1;NUMA1 variant protein	Nuclear mitotic apparatus protein 1	3.57896	-3.26067	CL-monocytes
SNRPE	Small nuclear ribonucleoprotein E	2.14093	-3.8978	CL-monocytes
CTSG	Cathepsin G	3.75439	-4.34363	CL-monocytes

## Sheet: SLAN+ vs CD14
Gene names	Protein names	[-log(P-value)]	Difference SLAN+ - CD14 [log2(FC)]	More significantly expressed in
EVL	Ena/VASP-like protein	5.06973	5.07293	slan+ /NC-monocytes
VDAC2	Voltage-dependent anion-selective channel protein 2	3.06051	4.77222	slan+ /NC-monocytes
NAMPT;PBEF1	Nicotinamide phosphoribosyltransferase	5.35987	4.28566	slan+ /NC-monocytes
PIK3AP1	Phosphoinositide 3-kinase adapter protein 1	6.00705	4.16135	slan+ /NC-monocytes
ADA	Adenosine deaminase	3.75603	3.54561	slan+ /NC-monocytes
OAS3	2-5-oligoadenylate synthase 3	2.94914	3.26502	slan+ /NC-monocytes
AMPD2	AMP deaminase 2	4.70177	3.12541	slan+ /NC-monocytes
GBP2	Interferon-induced guanylate-binding protein 2	2.52078	2.98853	slan+ /NC-monocytes
NDUFS1	NADH-ubiquinone oxidoreductase 75 kDa subunit, mitochondrial	4.44002	2.95632	slan+ /NC-monocytes
OAS1	2-5-oligoadenylate synthase 1	0.848764	2.93481	slan+ /NC-monocytes
WARS	Tryptophan--tRNA ligase, cytoplasmic;T1-TrpRS;T2-TrpRS	5.92395	2.90519	slan+ /NC-monocytes
SERPINB9	Serpin B9	5.74636	2.85805	slan+ /NC-monocytes
SCRN1	Secernin-1	5.29208	2.61331	slan+ /NC-monocytes
HEL57;SERPINB1	Leukocyte elastase inhibitor	5.37643	2.58144	slan+ /NC-monocytes
HMOX1	Heme oxygenase 1	5.70381	2.47765	slan+ /NC-monocytes
LYN	Non-specific protein-tyrosine kinase	6.18513	2.39867	slan+ /NC-monocytes
EML4	Echinoderm microtubule-associated protein-like 4	8.30424	2.37993	slan+ /NC-monocytes
HBB	Hemoglobin subunit beta;LVV-hemorphin-7;Spinorphin	1.74124	2.27499	slan+ /NC-monocytes
COTL1	Coactosin-like protein	5.49886	2.21392	slan+ /NC-monocytes
SOD2	Superoxide dismutase;Superoxide dismutase [Mn], mitochondrial	4.74075	2.11968	slan+ /NC-monocytes
TAP2;TAP2-G	Antigen peptide transporter 2	3.74861	2.10223	slan+ /NC-monocytes
CORO1B;DKFZp762I166	Coronin;Coronin-1B	6.29729	2.01167	slan+ /NC-monocytes
ACOT9	Acyl-coenzyme A thioesterase 9, mitochondrial	5.95781	1.99796	slan+ /NC-monocytes
PPM1F	Protein phosphatase 1F	3.95227	1.9876	slan+ /NC-monocytes
FGD2	FYVE, RhoGEF and PH domain-containing protein 2	6.1114	1.9809	slan+ /NC-monocytes
MYOF	Myoferlin	6.27634	1.97467	slan+ /NC-monocytes
UQCRFS1;UQCRFS1P1	Cytochrome b-c1 complex subunit Rieske, mitochondrial;Cytochrome b-c1 complex subunit 11;Putative cytochrome b-c1 complex subunit Rieske-like protein 1	4.1166	1.95579	slan+ /NC-monocytes
FCER1G	High affinity immunoglobulin epsilon receptor subunit gamma	4.56839	1.9487	slan+ /NC-monocytes
TBXAS1	Thromboxane-A synthase	5.61848	1.9126	slan+ /NC-monocytes
TOR4A	Torsin-4A	4.6625	1.90337	slan+ /NC-monocytes
IMMT	MICOS complex subunit MIC60	1.86867	1.89438	slan+ /NC-monocytes
AIF1	Allograft inflammatory factor 1	3.63057	1.84816	slan+ /NC-monocytes
COX4I1	Cytochrome c oxidase subunit 4 isoform 1, mitochondrial	4.94831	1.78815	slan+ /NC-monocytes
HAGH	Hydroxyacylglutathione hydrolase, mitochondrial	3.0531	1.78207	slan+ /NC-monocytes
HK1	Hexokinase;Hexokinase-1	2.78832	1.77966	slan+ /NC-monocytes
LILRB2	Leukocyte immunoglobulin-like receptor subfamily B member 2	4.6089	1.74734	slan+ /NC-monocytes
H1FX	Histone H1x	4.28327	1.70092	slan+ /NC-monocytes
TRAF3IP3	TRAF3-interacting JNK-activating modulator	2.99558	1.6864	slan+ /NC-monocytes
POFUT1	GDP-fucose protein O-fucosyltransferase 1	3.18477	1.68462	slan+ /NC-monocytes
NAAA	N-acylethanolamine-hydrolyzing acid amidase;N-acylethanolamine-hydrolyzing acid amidase subunit alpha;N-acylethanolamine-hydrolyzing acid amidase subunit beta	3.65516	1.67399	slan+ /NC-monocytes
NDUFV1	NADH dehydrogenase [ubiquinone] flavoprotein 1, mitochondrial	3.13288	1.6729	slan+ /NC-monocytes
MAP4	Microtubule-associated protein 4;Microtubule-associated protein	4.77181	1.64814	slan+ /NC-monocytes
ARRB1	Beta-arrestin-1	6.52381	1.6467	slan+ /NC-monocytes
PSMD5	26S proteasome non-ATPase regulatory subunit 5	4.29879	1.62885	slan+ /NC-monocytes
NUCB1	Nucleobindin-1	4.33123	1.62742	slan+ /NC-monocytes
ERAP2	Endoplasmic reticulum aminopeptidase 2	1.49073	1.61873	slan+ /NC-monocytes
CSK	Non-specific protein-tyrosine kinase;Tyrosine-protein kinase CSK	7.79598	1.61578	slan+ /NC-monocytes
ALOX5	Arachidonate 5-lipoxygenase	5.23005	1.60754	slan+ /NC-monocytes
SYNGR2	Synaptogyrin;Synaptogyrin-2	3.24539	1.60615	slan+ /NC-monocytes
ELMO2	Engulfment and cell motility protein 2	4.24791	1.59171	slan+ /NC-monocytes
TAP1	Antigen peptide transporter 1	2.76791	1.59062	slan+ /NC-monocytes
FAM49A	Protein FAM49A	5.30356	1.58763	slan+ /NC-monocytes
UQCRC2	Cytochrome b-c1 complex subunit 2, mitochondrial	4.91615	1.58434	slan+ /NC-monocytes
PECAM1	Platelet endothelial cell adhesion molecule	5.41369	1.57524	slan+ /NC-monocytes
STK10	Serine/threonine-protein kinase 10	4.20194	1.56871	slan+ /NC-monocytes
STX11	Syntaxin-11	3.34266	1.55969	slan+ /NC-monocytes
NDUFS6	NADH dehydrogenase [ubiquinone] iron-sulfur protein 6, mitochondrial	2.56482	1.5573	slan+ /NC-monocytes
OAS2	2-5-oligoadenylate synthase 2	2.69664	1.55626	slan+ /NC-monocytes
PTPN6	Tyrosine-protein phosphatase non-receptor type;Tyrosine-protein phosphatase non-receptor type 6;Protein-tyrosine-phosphatase	5.33927	1.5511	slan+ /NC-monocytes
CYC1	Cytochrome c1, heme protein, mitochondrial	4.31614	1.55049	slan+ /NC-monocytes
SH3BP1	SH3 domain-binding protein 1	6.11588	1.53674	slan+ /NC-monocytes
hCG_1988078;TYMP	Thymidine phosphorylase	6.06798	1.53602	slan+ /NC-monocytes
UQCRQ	Cytochrome b-c1 complex subunit 8	3.64872	1.51837	slan+ /NC-monocytes
RDH11	Retinol dehydrogenase 11	3.97533	1.50403	slan+ /NC-monocytes
CISD2	CDGSH iron-sulfur domain-containing protein 2	1.97146	1.50203	slan+ /NC-monocytes
DKFZp586K0821;NDUFS3	NADH dehydrogenase [ubiquinone] iron-sulfur protein 3, mitochondrial	4.18121	1.50004	slan+ /NC-monocytes
NUB1;NYREN18	NEDD8 ultimate buster 1	3.77082	1.49224	slan+ /NC-monocytes
RECQL	ATP-dependent DNA helicase Q1	6.28673	1.48939	slan+ /NC-monocytes
PTGES3	Prostaglandin E synthase 3	4.23347	1.48463	slan+ /NC-monocytes
VAV1	Proto-oncogene vav	3.41643	1.47046	slan+ /NC-monocytes
NUDT16	U8 snoRNA-decapping enzyme	3.6209	1.45965	slan+ /NC-monocytes
IDH3B	Isocitrate dehydrogenase [NAD] subunit, mitochondrial;Isocitrate dehydrogenase [NAD] subunit beta, mitochondrial	2.54373	1.45618	slan+ /NC-monocytes
RPL38	60S ribosomal protein L38	3.16302	1.45383	slan+ /NC-monocytes
METTL7A	Methyltransferase-like protein 7A	2.66169	1.45341	slan+ /NC-monocytes
VASP	Vasodilator-stimulated phosphoprotein	6.13465	1.44279	slan+ /NC-monocytes
IGKC;HEL-213;IGK@	Ig kappa chain C region	4.43688	1.43066	slan+ /NC-monocytes
DOK2	Docking protein 2	2.4113	1.41616	slan+ /NC-monocytes
OGDH	2-oxoglutarate dehydrogenase, mitochondrial	5.50271	1.40809	slan+ /NC-monocytes
PTPN1	Tyrosine-protein phosphatase non-receptor type;Tyrosine-protein phosphatase non-receptor type 1	3.05383	1.40336	slan+ /NC-monocytes
TREX1	Three-prime repair exonuclease 1	3.34287	1.40101	slan+ /NC-monocytes
TAPBP	Tapasin	2.58019	1.39175	slan+ /NC-monocytes
HCK	Non-specific protein-tyrosine kinase;Tyrosine-protein kinase HCK	5.45593	1.38425	slan+ /NC-monocytes
LRRC25	Leucine-rich repeat-containing protein 25	3.28771	1.35337	slan+ /NC-monocytes
C6orf32;FAM65B	Protein FAM65B	3.63171	1.34615	slan+ /NC-monocytes
NDUFA8	NADH dehydrogenase [ubiquinone] 1 alpha subcomplex subunit 8	3.25642	1.33778	slan+ /NC-monocytes
CSTB	Cystatin-B	2.76837	1.31337	slan+ /NC-monocytes
COX5B	Cytochrome c oxidase subunit 5B, mitochondrial	1.90083	1.31317	slan+ /NC-monocytes
TES	Testin	4.05491	1.31203	slan+ /NC-monocytes
CYFIP2;DKFZp761H087	Cytoplasmic FMR1-interacting protein 2	4.29902	1.31009	slan+ /NC-monocytes
NECAP2	Adaptin ear-binding coat-associated protein 2	5.62009	1.30867	slan+ /NC-monocytes
UQCRC1	Cytochrome b-c1 complex subunit 1, mitochondrial	6.07829	1.30687	slan+ /NC-monocytes
IGHG1;IGH@;DKFZp686I15196;HEL-214;DKFZp686P15220;DKFZp686C11235;DKFZp686K03196;DKFZp686G11190;DKFZp686O01196;DKFZp686H20196;DKFZp686N02209	Ig gamma-1 chain C region	3.00453	1.29908	slan+ /NC-monocytes
PLEKHO2	Pleckstrin homology domain-containing family O member 2	5.05613	1.29612	slan+ /NC-monocytes
LPCAT2	Lysophosphatidylcholine acyltransferase 2	6.34184	1.29203	slan+ /NC-monocytes
HM13	Minor histocompatibility antigen H13	1.6274	1.28645	slan+ /NC-monocytes
ADPRHL2	Poly(ADP-ribose) glycohydrolase ARH3	3.18473	1.27793	slan+ /NC-monocytes
CYB5R3	NADH-cytochrome b5 reductase;NADH-cytochrome b5 reductase 3;NADH-cytochrome b5 reductase 3 membrane-bound form;NADH-cytochrome b5 reductase 3 soluble form	3.7342	1.27159	slan+ /NC-monocytes
IMAP1;GIMAP1	GTPase IMAP family member 1	2.96066	1.25717	slan+ /NC-monocytes
EHBP1L1	EH domain-binding protein 1-like protein 1	4.83855	1.2552	slan+ /NC-monocytes
CPPED1	Serine/threonine-protein phosphatase CPPED1	3.42696	1.23899	slan+ /NC-monocytes
THYN1	Thymocyte nuclear protein 1	4.74563	1.23691	slan+ /NC-monocytes
LTA4H	Leukotriene A-4 hydrolase;Leukotriene A(4) hydrolase	5.48512	1.21488	slan+ /NC-monocytes
SLC25A24	Calcium-binding mitochondrial carrier protein SCaMC-1	3.2299	1.21357	slan+ /NC-monocytes
SWAP70	Switch-associated protein 70	3.18773	1.20976	slan+ /NC-monocytes
DSTN;HEL32	Destrin	3.92282	1.20743	slan+ /NC-monocytes
RAB10	Ras-related protein Rab-10	3.74605	1.20311	slan+ /NC-monocytes
HK3	Hexokinase;Hexokinase-3	4.14165	1.18734	slan+ /NC-monocytes
NANS;HEL-S-100	Sialic acid synthase	4.76214	1.18702	slan+ /NC-monocytes
NAP1L1	Nucleosome assembly protein 1-like 1	3.17292	1.18517	slan+ /NC-monocytes
PLCB2	1-phosphatidylinositol 4,5-bisphosphate phosphodiesterase beta-2;Phosphoinositide phospholipase C	2.91347	1.18003	slan+ /NC-monocytes
RENBP	N-acylglucosamine 2-epimerase	5.56337	1.16887	slan+ /NC-monocytes
MARCKS	Myristoylated alanine-rich C-kinase substrate	4.15767	1.16834	slan+ /NC-monocytes
C14orf159;C14orf159 variant protein	UPF0317 protein C14orf159, mitochondrial	3.31309	1.16808	slan+ /NC-monocytes
IDH3A	Isocitrate dehydrogenase [NAD] subunit, mitochondrial;Isocitrate dehydrogenase [NAD] subunit alpha, mitochondrial	4.63089	1.16785	slan+ /NC-monocytes
KYNU	Kynureninase	3.96269	1.16475	slan+ /NC-monocytes
IVD	Isovaleryl-CoA dehydrogenase, mitochondrial	2.67915	1.16231	slan+ /NC-monocytes
IFI30	Gamma-interferon-inducible lysosomal thiol reductase	2.10451	1.15809	slan+ /NC-monocytes
TAOK3	Serine/threonine-protein kinase TAO3	3.15059	1.15314	slan+ /NC-monocytes
TMPO	Lamina-associated polypeptide 2, isoforms beta/gamma;Thymopoietin;Thymopentin	2.94549	1.15204	slan+ /NC-monocytes
U2AF2	Splicing factor U2AF 65 kDa subunit	3.2099	1.14984	slan+ /NC-monocytes
ARPC4-TTLL3;ARPC4	Actin-related protein 2/3 complex subunit 4	5.22236	1.13506	slan+ /NC-monocytes
SLC25A11	Mitochondrial 2-oxoglutarate/malate carrier protein	4.65066	1.13484	slan+ /NC-monocytes
BCAP31	B-cell receptor-associated protein 31	3.15186	1.12265	slan+ /NC-monocytes
CD300A	CMRF35-like molecule 8	3.97515	1.11201	slan+ /NC-monocytes
SLC35A4		1.86707	1.10833	slan+ /NC-monocytes
SNX2	Sorting nexin-2	4.56718	1.10577	slan+ /NC-monocytes
EHD1	EH domain-containing protein 1	5.54915	1.10041	slan+ /NC-monocytes
hCG_2004980;IDH3G	Isocitrate dehydrogenase [NAD] subunit, mitochondrial;Isocitrate dehydrogenase [NAD] subunit gamma, mitochondrial	2.85303	1.09137	slan+ /NC-monocytes
ARPC2	Actin-related protein 2/3 complex subunit 2	4.3948	1.0834	slan+ /NC-monocytes
GLRX	Glutaredoxin-1	1.21414	1.06932	slan+ /NC-monocytes
STAM2;STAM	Signal transducing adapter molecule 2;Signal transducing adapter molecule 1	1.80491	1.06266	slan+ /NC-monocytes
IFI16		4.33508	1.06229	slan+ /NC-monocytes
MAPK1	Mitogen-activated protein kinase;Mitogen-activated protein kinase 1	5.59056	1.06051	slan+ /NC-monocytes
ARPC1B	Actin-related protein 2/3 complex subunit 1B	4.33848	1.0596	slan+ /NC-monocytes
MYO18A;hCG_27198	Unconventional myosin-XVIIIa	2.80118	1.03805	slan+ /NC-monocytes
BTK;BTK kinase deficient isoform 2	Tyrosine-protein kinase BTK;Non-specific protein-tyrosine kinase	3.99322	1.03754	slan+ /NC-monocytes
ARHGAP30	Rho GTPase-activating protein 30	3.41058	1.03596	slan+ /NC-monocytes
CAPZA2	F-actin-capping protein subunit alpha-2	5.20713	1.03464	slan+ /NC-monocytes
ASAH1	Acid ceramidase;Acid ceramidase subunit alpha;Acid ceramidase subunit beta	2.68582	1.01178	slan+ /NC-monocytes
IMPDH;DKFZp781N0678;IMPDH1	Inosine-5-monophosphate dehydrogenase;Inosine-5-monophosphate dehydrogenase 1	2.05822	1.00852	slan+ /NC-monocytes
C10orf54	Platelet receptor Gi24	3.00081	1.00719	slan+ /NC-monocytes
ARHGAP1	Rho GTPase-activating protein 1	4.14058	1.00567	slan+ /NC-monocytes
ARHGEF1	Rho guanine nucleotide exchange factor 1	4.48807	1.00261	slan+ /NC-monocytes
RIN3;DKFZp762H1613	Ras and Rab interactor 3	3.28042	1.00065	slan+ /NC-monocytes
HIST1H1B	Histone H1.5	5.91519	0.998852	slan+ /NC-monocytes
TROVE2	60 kDa SS-A/Ro ribonucleoprotein	1.51246	0.995743	slan+ /NC-monocytes
SLC25A20	Mitochondrial carnitine/acylcarnitine carrier protein	2.94869	0.991832	slan+ /NC-monocytes
HVCN1	Voltage-gated hydrogen channel 1	2.96692	0.988982	slan+ /NC-monocytes
LCP2	Lymphocyte cytosolic protein 2	3.28087	0.985671	slan+ /NC-monocytes
TMEM43	Transmembrane protein 43	2.4965	0.984797	slan+ /NC-monocytes
ACTR2	Actin-related protein 2	5.17246	0.982058	slan+ /NC-monocytes
LOC51064;GSTK1	Glutathione S-transferase kappa 1	2.24805	0.980116	slan+ /NC-monocytes
SPN	Leukosialin	2.16282	0.979909	slan+ /NC-monocytes
FLII	Protein flightless-1 homolog	4.7373	0.979539	slan+ /NC-monocytes
COX2;COII;cox2	Cytochrome c oxidase subunit 2	1.30571	0.973819	slan+ /NC-monocytes
ARPC3	Actin-related protein 2/3 complex subunit 3	3.52058	0.973477	slan+ /NC-monocytes
OPA1	Dynamin-like 120 kDa protein, mitochondrial;Dynamin-like 120 kDa protein, form S1	4.28672	0.972295	slan+ /NC-monocytes
CBR1	Carbonyl reductase [NADPH] 1	4.50608	0.965093	slan+ /NC-monocytes
SH3GLB1	Endophilin-B1	3.2026	0.964351	slan+ /NC-monocytes
REL	Proto-oncogene c-Rel	2.74794	0.964024	slan+ /NC-monocytes
HEL-S-52;WDR1	WD repeat-containing protein 1	5.00219	0.958501	slan+ /NC-monocytes
HIST1H1C;HIST1H1D	Histone H1.2;Histone H1.3	4.82586	0.953174	slan+ /NC-monocytes
CPT2	Carnitine O-palmitoyltransferase 2, mitochondrial	3.82552	0.950702	slan+ /NC-monocytes
LNPEP	Leucyl-cystinyl aminopeptidase;Leucyl-cystinyl aminopeptidase, pregnancy serum form	4.08461	0.949231	slan+ /NC-monocytes
ADK	Adenosine kinase	2.23272	0.947258	slan+ /NC-monocytes
CASP3	Caspase-3;Caspase-3 subunit p17;Caspase-3 subunit p12	4.21973	0.947256	slan+ /NC-monocytes
NCKAP1L	Nck-associated protein 1-like	3.98796	0.939434	slan+ /NC-monocytes
MTCH2	Mitochondrial carrier homolog 2	1.74578	0.93448	slan+ /NC-monocytes
CORO1C	Coronin;Coronin-1C	1.50245	0.93313	slan+ /NC-monocytes
COL4A3BP	Collagen type IV alpha-3-binding protein	2.73101	0.925242	slan+ /NC-monocytes
GDI1	Rab GDP dissociation inhibitor alpha	4.00281	0.923676	slan+ /NC-monocytes
CASP1	Caspase-1;Caspase-1 subunit p20;Caspase-1 subunit p10;Caspase	3.23513	0.921981	slan+ /NC-monocytes
COX5A	Cytochrome c oxidase subunit 5A, mitochondrial	1.60031	0.916502	slan+ /NC-monocytes
GLUD1;GLUD2	Glutamate dehydrogenase;Glutamate dehydrogenase 1, mitochondrial;Glutamate dehydrogenase 2, mitochondrial	4.82698	0.915474	slan+ /NC-monocytes
DHRS4;DHRS4L2	Dehydrogenase/reductase SDR family member 4	4.08605	0.909533	slan+ /NC-monocytes
TBCB	Tubulin-folding cofactor B	1.86552	0.899545	slan+ /NC-monocytes
SERPINB6	Serpin B6	4.07894	0.890842	slan+ /NC-monocytes
CTBP2	C-terminal-binding protein 2	2.51594	0.888587	slan+ /NC-monocytes
LPCAT3	Lysophospholipid acyltransferase 5	2.89834	0.888195	slan+ /NC-monocytes
PCK2	Phosphoenolpyruvate carboxykinase [GTP], mitochondrial	3.72217	0.885087	slan+ /NC-monocytes
HLA-B		0.807283	0.882883	slan+ /NC-monocytes
RTN4	Reticulon-4	4.95991	0.879557	slan+ /NC-monocytes
CNDP2	Cytosolic non-specific dipeptidase	4.63831	0.876519	slan+ /NC-monocytes
TPMT	Thiopurine S-methyltransferase	3.16014	0.872916	slan+ /NC-monocytes
BID	BH3-interacting domain death agonist;BH3-interacting domain death agonist p15;BH3-interacting domain death agonist p13;BH3-interacting domain death agonist p11	2.54191	0.868858	slan+ /NC-monocytes
PLCG2	1-phosphatidylinositol 4,5-bisphosphate phosphodiesterase gamma-2;Phosphoinositide phospholipase C	3.74456	0.867871	slan+ /NC-monocytes
ME2	NAD-dependent malic enzyme, mitochondrial	6.06213	0.866452	slan+ /NC-monocytes
TCIRG1	V-type proton ATPase subunit a;V-type proton ATPase 116 kDa subunit a isoform 3	2.95864	0.863313	slan+ /NC-monocytes
ITGAX	Integrin alpha-X	4.88631	0.861094	slan+ /NC-monocytes
SAMHD1	Deoxynucleoside triphosphate triphosphohydrolase SAMHD1	7.79668	0.851771	slan+ /NC-monocytes
COX6B1	Cytochrome c oxidase subunit 6B1	3.25637	0.840242	slan+ /NC-monocytes
PSME2	Proteasome activator complex subunit 2	2.2583	0.839668	slan+ /NC-monocytes
ACTR3	Actin-related protein 3	5.62302	0.837219	slan+ /NC-monocytes
LYPLA1	Acyl-protein thioesterase 1	1.1695	0.832483	slan+ /NC-monocytes
STX7	Syntaxin-7	3.10268	0.829782	slan+ /NC-monocytes
ARPC5	Actin-related protein 2/3 complex subunit 5	4.38775	0.82931	slan+ /NC-monocytes
hIAN6;GIMAP8	GTPase IMAP family member 8	2.34544	0.828606	slan+ /NC-monocytes
PRKCB	Protein kinase C beta type	1.74213	0.824989	slan+ /NC-monocytes
TSPAN14	Tetraspanin;Tetraspanin-14	1.80438	0.821407	slan+ /NC-monocytes
REEP5	Receptor expression-enhancing protein;Receptor expression-enhancing protein 5	2.88581	0.820109	slan+ /NC-monocytes
CCDC88B	Coiled-coil domain-containing protein 88B	2.13902	0.818048	slan+ /NC-monocytes
DECR1;DECR	2,4-dienoyl-CoA reductase, mitochondrial	4.00247	0.817923	slan+ /NC-monocytes
MYO9B variant protein;MYO9B	Unconventional myosin-IXb	1.75724	0.817312	slan+ /NC-monocytes
PARP1	Poly [ADP-ribose] polymerase 1	3.82677	0.812201	slan+ /NC-monocytes
NAGK	N-acetyl-D-glucosamine kinase	2.82043	0.803036	slan+ /NC-monocytes
ANXA4;HEL-S-274	Annexin;Annexin A4	7.27407	0.802862	slan+ /NC-monocytes
PDHA1;PDHA1/LOC79064	Pyruvate dehydrogenase E1 component subunit alpha;Pyruvate dehydrogenase E1 component subunit alpha, somatic form, mitochondrial	2.59955	0.802255	slan+ /NC-monocytes
HEL70;MSN	Moesin	5.6669	0.801379	slan+ /NC-monocytes
DYNC1LI1;DKFZp686A1525	Cytoplasmic dynein 1 light intermediate chain 1	3.69533	0.799426	slan+ /NC-monocytes
ARRB2	Beta-arrestin-2	3.41056	0.799409	slan+ /NC-monocytes
CAPZB	F-actin-capping protein subunit beta	2.97432	0.797665	slan+ /NC-monocytes
BLVRA	Biliverdin reductase A	1.89415	0.796751	slan+ /NC-monocytes
CAP1	Adenylyl cyclase-associated protein;Adenylyl cyclase-associated protein 1	4.46836	0.796598	slan+ /NC-monocytes
HIMAP4;GIMAP4	GTPase IMAP family member 4	3.6849	0.793713	slan+ /NC-monocytes
IL16	Pro-interleukin-16;Interleukin-16	2.23953	0.790232	slan+ /NC-monocytes
SEPT9	Septin-9	5.14336	0.789995	slan+ /NC-monocytes
CYCS	Cytochrome c	3.01889	0.786136	slan+ /NC-monocytes
ACSS1;DKFZp666G0810	Acetyl-coenzyme A synthetase;Acetyl-coenzyme A synthetase 2-like, mitochondrial	1.58566	0.785859	slan+ /NC-monocytes
DEK	Protein DEK	3.05461	0.78289	slan+ /NC-monocytes
CORO1A	Coronin;Coronin-1A	4.08407	0.777324	slan+ /NC-monocytes
CECR5	Cat eye syndrome critical region protein 5	0.759043	0.775315	slan+ /NC-monocytes
RPL23A	60S ribosomal protein L23a	3.40819	0.775044	slan+ /NC-monocytes
UBE2D3;UBE2D2	Ubiquitin-conjugating enzyme E2 D3;Ubiquitin-conjugating enzyme E2 D2	2.45445	0.774936	slan+ /NC-monocytes
PREX1	Phosphatidylinositol 3,4,5-trisphosphate-dependent Rac exchanger 1 protein	2.42108	0.773184	slan+ /NC-monocytes
TECR	Very-long-chain enoyl-CoA reductase	1.43169	0.772855	slan+ /NC-monocytes
DCPS	m7GpppX diphosphatase	2.01055	0.771281	slan+ /NC-monocytes
GRHPR	Glyoxylate reductase/hydroxypyruvate reductase	1.88984	0.771113	slan+ /NC-monocytes
HLA-DPA1		0.942518	0.767576	slan+ /NC-monocytes
hCG_2001986;SQRDL	Sulfide:quinone oxidoreductase, mitochondrial	2.15695	0.766743	slan+ /NC-monocytes
ALDH3B1	Aldehyde dehydrogenase;Aldehyde dehydrogenase family 3 member B1	4.03829	0.765557	slan+ /NC-monocytes
S100A10	Protein S100-A10	2.12202	0.763803	slan+ /NC-monocytes
HCLS1	Hematopoietic lineage cell-specific protein	2.51097	0.763094	slan+ /NC-monocytes
ACO2	Aconitate hydratase, mitochondrial	4.46242	0.762122	slan+ /NC-monocytes
GMIP	GEM-interacting protein	4.0599	0.758182	slan+ /NC-monocytes
NDUFA4	Cytochrome c oxidase subunit NDUFA4	1.30468	0.756468	slan+ /NC-monocytes
ARAP1	Arf-GAP with Rho-GAP domain, ANK repeat and PH domain-containing protein 1	4.20113	0.755451	slan+ /NC-monocytes
SNX5	Sorting nexin-5	3.53385	0.751765	slan+ /NC-monocytes
ABR	Active breakpoint cluster region-related protein	2.86541	0.75051	slan+ /NC-monocytes
C14orf166	UPF0568 protein C14orf166	1.46474	0.748358	slan+ /NC-monocytes
TCERG1	Transcription elongation regulator 1	2.27565	0.748194	slan+ /NC-monocytes
LGALS9;LGALS9C;LGALS9B	Galectin;Galectin-9;Galectin-9C;Galectin-9B	1.41491	0.740484	slan+ /NC-monocytes
HIDE1	Protein HIDE1	1.91953	0.739119	slan+ /NC-monocytes
PIP4K2A	Phosphatidylinositol 5-phosphate 4-kinase type-2 alpha	3.5506	0.735526	slan+ /NC-monocytes
DOCK11	Dedicator of cytokinesis protein 11	2.2558	0.735132	slan+ /NC-monocytes
AP1G1	AP-1 complex subunit gamma-1	2.47732	0.727211	slan+ /NC-monocytes
SRRM1	Serine/arginine repetitive matrix protein 1	3.53204	0.706105	slan+ /NC-monocytes
NCBP1	Nuclear cap-binding protein subunit 1	1.9235	0.706101	slan+ /NC-monocytes
SLC25A6;SLC25A4	ADP/ATP translocase 3;ADP/ATP translocase 3, N-terminally processed;ADP/ATP translocase 1	1.35944	0.704672	slan+ /NC-monocytes
DLD	Dihydrolipoyl dehydrogenase;Dihydrolipoyl dehydrogenase, mitochondrial	4.34653	0.700944	slan+ /NC-monocytes
EZR;HEL-S-105;EZR-ROS1	Ezrin;Tyrosine-protein kinase receptor	4.75815	0.699723	slan+ /NC-monocytes
HEL-S-106;LAP3	Cytosol aminopeptidase	4.57854	0.697669	slan+ /NC-monocytes
SPCS2	Signal peptidase complex subunit 2	4.65771	0.697028	slan+ /NC-monocytes
SH3BGRL3;HEL-S-297	SH3 domain-binding glutamic acid-rich-like protein 3	0.797006	0.694228	slan+ /NC-monocytes
SNX6	Sorting nexin-6;Sorting nexin-6, N-terminally processed	2.86583	0.693174	slan+ /NC-monocytes
S100A4	Protein S100-A4	1.71473	0.68975	slan+ /NC-monocytes
ACAA1	3-ketoacyl-CoA thiolase, peroxisomal	1.89029	0.689559	slan+ /NC-monocytes
ARHGAP4;C1	Rho GTPase-activating protein 4	2.74856	0.688328	slan+ /NC-monocytes
CAND1	Cullin-associated NEDD8-dissociated protein 1	3.02759	0.687595	slan+ /NC-monocytes
PRKACA;PRKACB	cAMP-dependent protein kinase catalytic subunit alpha;cAMP-dependent protein kinase catalytic subunit beta	3.15772	0.68441	slan+ /NC-monocytes
COPB1	Coatomer subunit beta	2.90714	0.681583	slan+ /NC-monocytes
TMED7-TICAM2;TMED7	Transmembrane emp24 domain-containing protein 7	2.36971	0.68092	slan+ /NC-monocytes
FMNL1	Formin-like protein 1	3.16118	0.679916	slan+ /NC-monocytes
ARFIP1	Arfaptin-1	2.56198	0.678668	slan+ /NC-monocytes
MVP	Major vault protein	2.92171	0.674789	slan+ /NC-monocytes
PTPRC	Protein-tyrosine-phosphatase;Receptor-type tyrosine-protein phosphatase C	2.7292	0.66915	slan+ /NC-monocytes
ITPA	Inosine triphosphate pyrophosphatase	1.57101	0.667524	slan+ /NC-monocytes
DNAJB1	DnaJ homolog subfamily B member 1	3.03142	0.662259	slan+ /NC-monocytes
FKBP4	Peptidyl-prolyl cis-trans isomerase FKBP4;Peptidyl-prolyl cis-trans isomerase FKBP4, N-terminally processed	2.1293	0.660569	slan+ /NC-monocytes
HSD17B10	3-hydroxyacyl-CoA dehydrogenase type-2	4.52083	0.659484	slan+ /NC-monocytes
KIAA1033	WASH complex subunit 7	1.80611	0.659218	slan+ /NC-monocytes
FGR	Tyrosine-protein kinase Fgr;Non-specific protein-tyrosine kinase	2.3988	0.657461	slan+ /NC-monocytes
THUMPD1;DKFZp686C1054;44M2.1	THUMP domain-containing protein 1	1.7402	0.656225	slan+ /NC-monocytes
LASP1	LIM and SH3 domain protein 1	1.57071	0.655423	slan+ /NC-monocytes
ALDH16A1	Aldehyde dehydrogenase family 16 member A1	2.78631	0.654107	slan+ /NC-monocytes
SUCLG1	Succinyl-CoA ligase [ADP/GDP-forming] subunit alpha, mitochondrial	3.29695	0.653954	slan+ /NC-monocytes
HADHB	Trifunctional enzyme subunit beta, mitochondrial;3-ketoacyl-CoA thiolase	3.38182	0.649164	slan+ /NC-monocytes
CBL	E3 ubiquitin-protein ligase CBL	2.43442	0.648256	slan+ /NC-monocytes
RPL19	Ribosomal protein L19;60S ribosomal protein L19	3.03308	0.647929	slan+ /NC-monocytes
UFL1	E3 UFM1-protein ligase 1	1.46085	0.646404	slan+ /NC-monocytes
PLAA	Phospholipase A-2-activating protein	1.06634	0.645681	slan+ /NC-monocytes
HEL-S-68p;PGK1	Phosphoglycerate kinase;Phosphoglycerate kinase 1	4.02683	0.644186	slan+ /NC-monocytes
EPB41L3	Band 4.1-like protein 3;Band 4.1-like protein 3, N-terminally processed	1.02989	0.643357	slan+ /NC-monocytes
PPCS	Phosphopantothenate--cysteine ligase	2.4857	0.640981	slan+ /NC-monocytes
DLST	Dihydrolipoyllysine-residue succinyltransferase component of 2-oxoglutarate dehydrogenase complex, mitochondrial	4.27066	0.640042	slan+ /NC-monocytes
HEL-S-28;ILK	Integrin-linked protein kinase	2.59678	0.638658	slan+ /NC-monocytes
DLAT	Acetyltransferase component of pyruvate dehydrogenase complex;Dihydrolipoyllysine-residue acetyltransferase component of pyruvate dehydrogenase complex, mitochondrial	3.1229	0.635451	slan+ /NC-monocytes
ABHD10	Mycophenolic acid acyl-glucuronide esterase, mitochondrial	1.00667	0.634469	slan+ /NC-monocytes
DKFZp586G1518;AP3M1	AP-3 complex subunit mu-1	1.42101	0.633114	slan+ /NC-monocytes
DYNC1H1	Cytoplasmic dynein 1 heavy chain 1	4.64299	0.632702	slan+ /NC-monocytes
SEC11A;SPC18;SEC11L1	Signal peptidase complex catalytic subunit SEC11;Signal peptidase complex catalytic subunit SEC11A	2.46307	0.632412	slan+ /NC-monocytes
SUCLG2;DKFZp586M2023	Succinyl-CoA ligase subunit beta;Succinyl-CoA ligase [GDP-forming] subunit beta, mitochondrial	2.7345	0.631231	slan+ /NC-monocytes
ITGAL	Integrin alpha-L	4.44153	0.630592	slan+ /NC-monocytes
ANP32B	Acidic leucine-rich nuclear phosphoprotein 32 family member B	2.58028	0.626638	slan+ /NC-monocytes
HEL-S-103;HSPA1B;HSPA1A	Heat shock 70 kDa protein 1B;Heat shock 70 kDa protein 1A	2.46049	0.625865	slan+ /NC-monocytes
MYO1F variant protein;MYO1F;FLJ00395	Unconventional myosin-If	1.8708	0.623235	slan+ /NC-monocytes
PRDX1	Peroxiredoxin-1	2.69385	0.623126	slan+ /NC-monocytes
TIGAR	Fructose-2,6-bisphosphatase TIGAR	2.84674	0.622708	slan+ /NC-monocytes
GBAS	Protein NipSnap homolog 2	2.81	0.622205	slan+ /NC-monocytes
SFXN3	Sideroflexin;Sideroflexin-3	3.03227	0.619806	slan+ /NC-monocytes
MOB1A;MOB1B;MOB4A;MOBKL1A	MOB kinase activator 1A;MOB kinase activator 1B	3.07327	0.617318	slan+ /NC-monocytes
RAC2	Ras-related C3 botulinum toxin substrate 2	2.13983	0.616526	slan+ /NC-monocytes
USMG5	Up-regulated during skeletal muscle growth protein 5	2.19019	0.614284	slan+ /NC-monocytes
PGM2	Phosphoglucomutase-2	2.91402	0.607293	slan+ /NC-monocytes
SLC25A5	ADP/ATP translocase 2;ADP/ATP translocase 2, N-terminally processed	1.97488	0.604975	slan+ /NC-monocytes
ARL6IP5	PRA1 family protein 3	0.902261	0.604075	slan+ /NC-monocytes
hCG_39985;ATP5F1	ATP synthase F(0) complex subunit B1, mitochondrial	1.9984	0.604068	slan+ /NC-monocytes
TOMM70A	Mitochondrial import receptor subunit TOM70	1.74988	0.599387	slan+ /NC-monocytes
MBOAT7	Lysophospholipid acyltransferase 7	1.11888	0.599125	slan+ /NC-monocytes
SLC25A3	Phosphate carrier protein, mitochondrial	3.13793	0.593806	slan+ /NC-monocytes
RHOA	Transforming protein RhoA	2.22039	0.593285	slan+ /NC-monocytes
HEL-S-37;LCP1	Plastin-2	5.57927	0.593126	slan+ /NC-monocytes
DKFZp686D0880;SUCLA2	Succinyl-CoA ligase subunit beta;Succinyl-CoA ligase [ADP-forming] subunit beta, mitochondrial	2.848	0.59185	slan+ /NC-monocytes
TLR8	Toll-like receptor 8	1.60424	0.591561	slan+ /NC-monocytes
SDHA	Succinate dehydrogenase [ubiquinone] flavoprotein subunit, mitochondrial	3.76738	0.591547	slan+ /NC-monocytes
PREP	Prolyl endopeptidase	3.04118	-0.58656	CL-monocytes
RANBP3	Ran-binding protein 3	0.730118	-0.591562	CL-monocytes
EEF1D	Elongation factor 1-delta	2.50344	-0.600279	CL-monocytes
SULT1A4;ST1A5;SULT1A3	Sulfotransferase;Sulfotransferase 1A4;Sulfotransferase 1A3	1.98916	-0.602095	CL-monocytes
CPVL	Probable serine carboxypeptidase CPVL	1.26432	-0.607535	CL-monocytes
TNFAIP8	Tumor necrosis factor alpha-induced protein 8	1.79743	-0.61354	CL-monocytes
FERMT3	Fermitin family homolog 3	5.06995	-0.629097	CL-monocytes
PLBD2	Putative phospholipase B-like 2;Putative phospholipase B-like 2 32 kDa form;Putative phospholipase B-like 2 45 kDa form	3.0105	-0.630084	CL-monocytes
YWHAH	14-3-3 protein eta	2.22614	-0.63166	CL-monocytes
TLR2	Toll-like receptor 2;Toll-like receptor	3.76889	-0.633618	CL-monocytes
MANF	Mesencephalic astrocyte-derived neurotrophic factor	0.714796	-0.640112	CL-monocytes
VTA1	Vacuolar protein sorting-associated protein VTA1 homolog	0.877483	-0.643818	CL-monocytes
HEL-S-133P;LDHA	L-lactate dehydrogenase;L-lactate dehydrogenase A chain	3.3621	-0.646271	CL-monocytes
hIAN7;GIMAP7	GTPase IMAP family member 7	1.11901	-0.648018	CL-monocytes
SND1	Staphylococcal nuclease domain-containing protein 1	4.39178	-0.653344	CL-monocytes
MTHFD1	C-1-tetrahydrofolate synthase, cytoplasmic;Methylenetetrahydrofolate dehydrogenase;Methenyltetrahydrofolate cyclohydrolase;Formyltetrahydrofolate synthetase;C-1-tetrahydrofolate synthase, cytoplasmic, N-terminally processed	3.57858	-0.656908	CL-monocytes
AGTRAP	Type-1 angiotensin II receptor-associated protein	3.29572	-0.657938	CL-monocytes
RPS6KA1	Ribosomal protein S6 kinase;Ribosomal protein S6 kinase alpha-1	2.13273	-0.658301	CL-monocytes
RAB3D	Ras-related protein Rab-3D	2.60368	-0.658641	CL-monocytes
RAB32	Ras-related protein Rab-32	2.29046	-0.660088	CL-monocytes
DUSP3	Dual specificity protein phosphatase 3	2.32565	-0.662609	CL-monocytes
GNB1	Guanine nucleotide-binding protein G(I)/G(S)/G(T) subunit beta-1	2.61807	-0.664168	CL-monocytes
TDP43;TARDBP	TAR DNA-binding protein 43	2.6945	-0.667585	CL-monocytes
ENO1	Alpha-enolase;Enolase	3.69506	-0.669724	CL-monocytes
PSMA2	Proteasome subunit alpha type;Proteasome subunit alpha type-2	1.88666	-0.671507	CL-monocytes
MTAP	S-methyl-5-thioadenosine phosphorylase;Purine nucleoside phosphorylase	1.39169	-0.674709	CL-monocytes
DCK	Deoxycytidine kinase	1.38015	-0.677024	CL-monocytes
HINT1	Histidine triad nucleotide-binding protein 1	1.41621	-0.682298	CL-monocytes
RPLP1	60S acidic ribosomal protein P1	2.78184	-0.683939	CL-monocytes
FAM105A	Inactive ubiquitin thioesterase FAM105A	2.47495	-0.685277	CL-monocytes
RAD23B	UV excision repair protein RAD23 homolog B	1.91479	-0.689695	CL-monocytes
HYOU1	Hypoxia up-regulated protein 1	2.52961	-0.69189	CL-monocytes
FLNB;DKFZp686A1668	Filamin-B	0.696729	-0.696919	CL-monocytes
SYBL1;VAMP7	Vesicle-associated membrane protein 7	2.37693	-0.700865	CL-monocytes
MARS	Methionine--tRNA ligase, cytoplasmic	4.28636	-0.701534	CL-monocytes
ANXA1	Annexin;Annexin A1	5.14201	-0.70703	CL-monocytes
SSBP1	Single-stranded DNA-binding protein;Single-stranded DNA-binding protein, mitochondrial	1.79941	-0.707786	CL-monocytes
APAF1	Apoptotic protease-activating factor 1	1.15589	-0.708515	CL-monocytes
HEL-S-73;PSMC6	26S protease regulatory subunit 10B	1.25458	-0.709041	CL-monocytes
IMPDH2	Inosine-5-monophosphate dehydrogenase 2	4.26725	-0.712866	CL-monocytes
C1QBP	Complement component 1 Q subcomponent-binding protein, mitochondrial	3.61834	-0.713694	CL-monocytes
TPT1	Translationally-controlled tumor protein;TPT1-like protein	1.12789	-0.722013	CL-monocytes
XPNPEP1	Xaa-Pro aminopeptidase 1	1.44349	-0.724498	CL-monocytes
NME1-NME2;NME2	Nucleoside diphosphate kinase;Nucleoside diphosphate kinase B	4.48167	-0.728353	CL-monocytes
PEA15	Astrocytic phosphoprotein PEA-15	0.849915	-0.73248	CL-monocytes
DPYD	Dihydropyrimidine dehydrogenase [NADP(+)]	4.85856	-0.737316	CL-monocytes
CYBB	Cytochrome b-245 heavy chain	3.15814	-0.74526	CL-monocytes
GBE1	1,4-alpha-glucan-branching enzyme	4.15638	-0.749504	CL-monocytes
ATP6V1E1	V-type proton ATPase subunit E 1	1.3941	-0.755216	CL-monocytes
CRKL	Crk-like protein	2.69319	-0.757428	CL-monocytes
KIAA1598	Shootin-1	1.25282	-0.760682	CL-monocytes
DDX3X;DDX3Y	ATP-dependent RNA helicase DDX3X;ATP-dependent RNA helicase DDX3Y	3.45608	-0.76451	CL-monocytes
hCG_2005638;DDX39B	Spliceosome RNA helicase DDX39B	3.23826	-0.769296	CL-monocytes
HEL-S-107;ERP29	Endoplasmic reticulum resident protein 29	1.87275	-0.771935	CL-monocytes
MGST1	Microsomal glutathione S-transferase 1	2.25136	-0.771945	CL-monocytes
RPS12	40S ribosomal protein S12	2.17021	-0.772909	CL-monocytes
FUS	RNA-binding protein FUS	1.86058	-0.774755	CL-monocytes
SNRP70;SNRNP70	U1 small nuclear ribonucleoprotein 70 kDa	1.5994	-0.78685	CL-monocytes
HSD17B4	Peroxisomal multifunctional enzyme type 2;(3R)-hydroxyacyl-CoA dehydrogenase;Enoyl-CoA hydratase 2	3.88399	-0.787549	CL-monocytes
FEN1	Flap endonuclease 1	3.23896	-0.792193	CL-monocytes
TUBB;XTP3TPATP1	Tubulin beta chain	3.78126	-0.794123	CL-monocytes
HEL-S-64p;GSS	Glutathione synthetase	1.51233	-0.795471	CL-monocytes
USP7	Ubiquitin carboxyl-terminal hydrolase;Ubiquitin carboxyl-terminal hydrolase 7	1.78813	-0.801759	CL-monocytes
PGD	6-phosphogluconate dehydrogenase, decarboxylating	4.14011	-0.805731	CL-monocytes
PFAS	Phosphoribosylformylglycinamidine synthase	4.77044	-0.808883	CL-monocytes
EIF3F	Eukaryotic translation initiation factor 3 subunit F	2.98102	-0.81734	CL-monocytes
UBXN1;LOC51035	UBX domain-containing protein 1	3.00308	-0.819829	CL-monocytes
SERPINB8	Serpin B8	3.31528	-0.822554	CL-monocytes
CDA	Cytidine deaminase	1.49271	-0.82408	CL-monocytes
ALYREF	THO complex subunit 4	1.59802	-0.827104	CL-monocytes
TOM1	Target of Myb protein 1	1.71194	-0.833276	CL-monocytes
HEL-S-100n;CCT2	T-complex protein 1 subunit beta	2.36284	-0.837891	CL-monocytes
HEL-S-70p;ATIC	Bifunctional purine biosynthesis protein PURH;Phosphoribosylaminoimidazolecarboxamide formyltransferase;IMP cyclohydrolase	4.81095	-0.845452	CL-monocytes
HEL-S-66;CAPG	Macrophage-capping protein	3.4619	-0.851287	CL-monocytes
HEL-S-156an;PNP	Purine nucleoside phosphorylase	1.66333	-0.856737	CL-monocytes
SSR4	Translocon-associated protein subunit delta	3.30167	-0.861454	CL-monocytes
ILF2	Interleukin enhancer-binding factor 2	4.03544	-0.866904	CL-monocytes
HEL-S-34;PEBP1;HEL-210	Phosphatidylethanolamine-binding protein 1;Hippocampal cholinergic neurostimulating peptide	2.90779	-0.878099	CL-monocytes
CAT	Catalase	3.43415	-0.879512	CL-monocytes
TRG14;NDRG1	Protein NDRG1	3.44113	-0.881502	CL-monocytes
LAMTOR1	Ragulator complex protein LAMTOR1	0.644661	-0.884628	CL-monocytes
CNPY2	Protein canopy homolog 2	2.99745	-0.885331	CL-monocytes
HEL-S-26;IDH1;HEL-216	Isocitrate dehydrogenase [NADP];Isocitrate dehydrogenase [NADP] cytoplasmic	5.38743	-0.886886	CL-monocytes
SPFH1;ERLIN1	Erlin-1	1.81689	-0.898952	CL-monocytes
HEL-S-30;PKM;PKM2	Pyruvate kinase;Pyruvate kinase PKM	5.44427	-0.901359	CL-monocytes
CKAP4	Cytoskeleton-associated protein 4	3.47264	-0.901419	CL-monocytes
SNRPD2	Small nuclear ribonucleoprotein Sm D2	3.29871	-0.905046	CL-monocytes
APOBR;APOB48R	Apolipoprotein B receptor	4.10419	-0.905232	CL-monocytes
PSMB3	Proteasome subunit beta type-3	2.94686	-0.905928	CL-monocytes
UBE2L3	Ubiquitin-conjugating enzyme E2 L3	2.07901	-0.906357	CL-monocytes
ELMO1	Engulfment and cell motility protein 1	4.65237	-0.907402	CL-monocytes
SRSF1	Serine/arginine-rich splicing factor 1	2.85827	-0.908035	CL-monocytes
HEL-S-66p;PPA1	Inorganic pyrophosphatase	4.73738	-0.918119	CL-monocytes
NCF2	Neutrophil cytosol factor 2	4.1556	-0.919092	CL-monocytes
TAGLN2	Transgelin-2	2.79227	-0.924707	CL-monocytes
CAST		1.71664	-0.931453	CL-monocytes
FTL;FTL variant	Ferritin light chain;Ferritin	1.30852	-0.932693	CL-monocytes
PICALM	Phosphatidylinositol-binding clathrin assembly protein	0.86652	-0.9334	CL-monocytes
HNRNPM;ORF	Heterogeneous nuclear ribonucleoprotein M	3.9328	-0.936008	CL-monocytes
SEC61A1	Protein transport protein Sec61 subunit alpha isoform 1	3.82516	-0.936432	CL-monocytes
TNFAIP2	Tumor necrosis factor alpha-induced protein 2	4.54359	-0.942398	CL-monocytes
SSRP1	FACT complex subunit SSRP1	2.54279	-0.949601	CL-monocytes
CTSZ	Cathepsin Z	3.03704	-0.958502	CL-monocytes
RPS5	40S ribosomal protein S5;40S ribosomal protein S5, N-terminally processed	2.04093	-0.959477	CL-monocytes
ACTN1	Alpha-actinin-1	2.69437	-0.980145	CL-monocytes
EHD4	EH domain-containing protein 4	2.42212	-1.00102	CL-monocytes
HNRNPU;HNRPU	Heterogeneous nuclear ribonucleoprotein U	6.68368	-1.01374	CL-monocytes
RPS21	40S ribosomal protein S21	2.65049	-1.02616	CL-monocytes
CNBP	Cellular nucleic acid-binding protein	2.86198	-1.03761	CL-monocytes
NPC2	Epididymal secretory protein E1	2.41309	-1.04097	CL-monocytes
TXN	Thioredoxin	1.46784	-1.04239	CL-monocytes
CTSH;DKFZp686B24257	Pro-cathepsin H;Cathepsin H mini chain;Cathepsin H;Cathepsin H heavy chain;Cathepsin H light chain	3.91338	-1.05733	CL-monocytes
PABPN1	Polyadenylate-binding protein 2	2.24725	-1.06239	CL-monocytes
HEL-S-108;TPM4	Tropomyosin alpha-4 chain	1.77495	-1.07033	CL-monocytes
HNRNPH1	Heterogeneous nuclear ribonucleoprotein H;Heterogeneous nuclear ribonucleoprotein H, N-terminally processed	5.44656	-1.07331	CL-monocytes
FCN1;DKFZp781B1032	Ficolin-1	2.6388	-1.08806	CL-monocytes
PGM1	Phosphoglucomutase-1	4.53549	-1.10162	CL-monocytes
FAH	Fumarylacetoacetase	3.56098	-1.10528	CL-monocytes
KCTD12	BTB/POZ domain-containing protein KCTD12	3.56851	-1.11018	CL-monocytes
DKFZp686L0869;IARS;DKFZp686L17145	Isoleucine--tRNA ligase, cytoplasmic	4.48938	-1.13037	CL-monocytes
SRSF3;SFRS3	Serine/arginine-rich splicing factor 3	2.04541	-1.15943	CL-monocytes
hCG_1811539;TXNDC5;STRF8;DKFZp666I134	Thioredoxin domain-containing protein 5	3.37944	-1.16013	CL-monocytes
PCNA	Proliferating cell nuclear antigen	3.87344	-1.16441	CL-monocytes
HEL-S-2a;PRDX2	Peroxiredoxin-2	2.59251	-1.16788	CL-monocytes
DHX9	ATP-dependent RNA helicase A	3.31493	-1.17774	CL-monocytes
ANXA6	Annexin A6;Annexin	4.24926	-1.18286	CL-monocytes
COMT	Catechol O-methyltransferase	2.94771	-1.19619	CL-monocytes
LDHB	L-lactate dehydrogenase;L-lactate dehydrogenase B chain	4.70386	-1.20612	CL-monocytes
ARHGEF2	Rho guanine nucleotide exchange factor 2	2.31061	-1.20797	CL-monocytes
TUBA1C	Tubulin alpha-1C chain	1.27812	-1.2466	CL-monocytes
TMEM173	Stimulator of interferon genes protein	0.985356	-1.24732	CL-monocytes
NME1	Nucleoside diphosphate kinase A	3.97123	-1.25901	CL-monocytes
PSMC3	26S protease regulatory subunit 6A	2.25234	-1.26065	CL-monocytes
IGF2R	Cation-independent mannose-6-phosphate receptor	3.48177	-1.27682	CL-monocytes
NCF4	Neutrophil cytosol factor 4	3.53847	-1.3121	CL-monocytes
EEF1B2;LOC392793	Elongation factor 1-beta	4.95183	-1.33377	CL-monocytes
SYNCRIP	Heterogeneous nuclear ribonucleoprotein Q	6.34722	-1.34734	CL-monocytes
C1orf24;FAM129A	Protein Niban	4.35816	-1.34738	CL-monocytes
P4HB	Protein disulfide-isomerase	4.29393	-1.35399	CL-monocytes
FABP5	Fatty acid-binding protein, epidermal	2.73827	-1.3547	CL-monocytes
PDS5B	Sister chromatid cohesion protein PDS5 homolog B	2.72411	-1.36301	CL-monocytes
SERBP1;DKFZp686P17171	Plasminogen activator inhibitor 1 RNA-binding protein	5.42542	-1.38046	CL-monocytes
GRN	Granulins;Acrogranin;Paragranulin;Granulin-1;Granulin-2;Granulin-3;Granulin-4;Granulin-5;Granulin-6;Granulin-7	1.5872	-1.38408	CL-monocytes
GCA	Grancalcin	3.53777	-1.43015	CL-monocytes
HEL113;VIM	Vimentin	0.976296	-1.45267	CL-monocytes
HNRNPUL2;HNRNPUL2-BSCL2	Heterogeneous nuclear ribonucleoprotein U-like protein 2	4.62728	-1.45418	CL-monocytes
F13A1	Coagulation factor XIII A chain	2.85709	-1.45906	CL-monocytes
SIGLEC9	Sialic acid-binding Ig-like lectin 9	3.10336	-1.46369	CL-monocytes
LSM2	U6 snRNA-associated Sm-like protein LSm2	2.24369	-1.47183	CL-monocytes
ANP32E	Acidic leucine-rich nuclear phosphoprotein 32 family member E	5.37305	-1.47512	CL-monocytes
UNC13D	Protein unc-13 homolog D	2.02903	-1.48243	CL-monocytes
RAB27A	Ras-related protein Rab-27A	3.8449	-1.50503	CL-monocytes
SURF4	Surfeit locus protein 4	1.94234	-1.53054	CL-monocytes
GGH	Gamma-glutamyl hydrolase	4.09582	-1.53796	CL-monocytes
RALY	RNA-binding protein Raly	4.63513	-1.55227	CL-monocytes
VAT1	Synaptic vesicle membrane protein VAT-1 homolog	2.96518	-1.58017	CL-monocytes
CES1	Liver carboxylesterase 1;Carboxylic ester hydrolase	3.77363	-1.58432	CL-monocytes
S100A8	Protein S100-A8;Protein S100-A8, N-terminally processed	4.61868	-1.60352	CL-monocytes
DKFZp686P09201;SHMT2;HEL-S-51e	Serine hydroxymethyltransferase;Serine hydroxymethyltransferase, mitochondrial	2.19358	-1.61653	CL-monocytes
CFP	Properdin	3.18788	-1.63273	CL-monocytes
PAICS	Multifunctional protein ADE2;Phosphoribosylaminoimidazole-succinocarboxamide synthase;Phosphoribosylaminoimidazole carboxylase	6.19753	-1.69742	CL-monocytes
HNRNPA3	Heterogeneous nuclear ribonucleoprotein A3	4.24649	-1.72554	CL-monocytes
LAMP2	Lysosome-associated membrane glycoprotein 2	3.00427	-1.73789	CL-monocytes
TARS	Threonine--tRNA ligase, cytoplasmic	3.032	-1.74045	CL-monocytes
ELAVL1	ELAV-like protein 1	3.92185	-1.78854	CL-monocytes
HNRNPA0	Heterogeneous nuclear ribonucleoprotein A0	4.56445	-1.81097	CL-monocytes
CECR1	Adenosine deaminase CECR1	3.91116	-1.82266	CL-monocytes
PLBD1	Phospholipase B-like 1;Phospholipase B-like 1 chain A;Phospholipase B-like 1 chain B;Phospholipase B-like 1 chain C	7.40031	-1.83554	CL-monocytes
NCF1;NCF1B;NCF1C	Neutrophil cytosol factor 1;Putative neutrophil cytosol factor 1B;Putative neutrophil cytosol factor 1C	2.41837	-1.83926	CL-monocytes
MAN2B1;MANB	Alpha-mannosidase;Lysosomal alpha-mannosidase;Lysosomal alpha-mannosidase A peptide;Lysosomal alpha-mannosidase B peptide;Lysosomal alpha-mannosidase C peptide;Lysosomal alpha-mannosidase D peptide;Lysosomal alpha-mannosidase E peptide	2.09872	-1.90633	CL-monocytes
NPM1	Nucleophosmin	4.65399	-1.93554	CL-monocytes
HNRNPA1;HNRPA1;hCG_2020860;RP11-78J21.1;HNRNPA1L2	Heterogeneous nuclear ribonucleoprotein A1;Heterogeneous nuclear ribonucleoprotein A1, N-terminally processed;Heterogeneous nuclear ribonucleoprotein A1-like 2	5.78747	-1.93885	CL-monocytes
CTSB	Cathepsin B;Cathepsin B light chain;Cathepsin B heavy chain	2.88107	-1.95547	CL-monocytes
SIRPA;PTPNS1;SIRPB1	Tyrosine-protein phosphatase non-receptor type substrate 1;Signal-regulatory protein beta-1 isoform 3	6.01619	-1.95849	CL-monocytes
BASP1	Brain acid soluble protein 1	2.85095	-1.99447	CL-monocytes
S100A9	Protein S100-A9;Protein S100	4.28069	-2.0136	CL-monocytes
HNRNPA2B1;HNRPA2B1	Heterogeneous nuclear ribonucleoproteins A2/B1	5.45631	-2.04578	CL-monocytes
HNRNPC;hCG_1641229;HNRPCL1;HNRNPCL4;HNRNPCL1;HNRNPCL3;HNRNPCL2	Heterogeneous nuclear ribonucleoproteins C1/C2;Heterogeneous nuclear ribonucleoprotein C-like 4;Heterogeneous nuclear ribonucleoprotein C-like 1;Heterogeneous nuclear ribonucleoprotein C-like 3;Heterogeneous nuclear ribonucleoprotein C-like 2	5.76237	-2.05212	CL-monocytes
HNRNPL	Heterogeneous nuclear ribonucleoprotein L	6.19933	-2.07212	CL-monocytes
SNRPE	Small nuclear ribonucleoprotein E	1.31037	-2.20277	CL-monocytes
TUBA4A	Tubulin alpha-4A chain	3.26802	-2.21269	CL-monocytes
RPS10;RPS10P5	40S ribosomal protein S10;Putative 40S ribosomal protein S10-like	1.67326	-2.22545	CL-monocytes
RBMX	RNA-binding motif protein, X chromosome;RNA-binding motif protein, X chromosome, N-terminally processed	6.18942	-2.48557	CL-monocytes
SRSF7	Serine/arginine-rich splicing factor 7	3.71209	-2.50463	CL-monocytes
ERH	Enhancer of rudimentary homolog	4.69434	-2.61875	CL-monocytes
DKFZp686K23100;MATR3;DKFZp686K0542	Matrin-3	4.01334	-2.62653	CL-monocytes
HEBP2	Heme-binding protein 2	4.20759	-2.75794	CL-monocytes
HNRNPR;HNRPR;DKFZp686A13234	Heterogeneous nuclear ribonucleoprotein R	3.90448	-2.79484	CL-monocytes
ATP5J2;ATP5J2-PTCD1	ATP synthase subunit f, mitochondrial	1.92967	-2.8778	CL-monocytes
DYSF	Dysferlin	2.26626	-3.11492	CL-monocytes
MPO	Myeloperoxidase;Myeloperoxidase;89 kDa myeloperoxidase;84 kDa myeloperoxidase;Myeloperoxidase light chain;Myeloperoxidase heavy chain	1.98953	-3.5268	CL-monocytes
ITGAM	Integrin alpha-M	7.18464	-3.59794	CL-monocytes
ELANE;ELA2	Neutrophil elastase	5.09568	-4.13751	CL-monocytes
LYZ	Lysozyme;Lysozyme C	4.34073	-4.35294	CL-monocytes
PRTN3	Myeloblastin	3.37784	-4.69951	CL-monocytes
NUMA1;NUMA1 variant protein	Nuclear mitotic apparatus protein 1	5.18336	-5.26875	CL-monocytes
CTSG	Cathepsin G	5.65731	-6.83995	CL-monocytes

## Sheet: SLAN- vs NC
Gene names	Protein names	[-log(P-value)]	Difference SLAN- - NC [log2(FC)]	More significantly expressed in
HINT1	Histidine triad nucleotide-binding protein 1	2.53647	1.04497	slan-/NC-monocytes
NUMA1;NUMA1 variant protein	Nuclear mitotic apparatus protein 1	1.38259	0.977664	slan-/NC-monocytes
S100A6	Protein S100-A6;Protein S100	1.82456	0.906025	slan-/NC-monocytes
GGH	Gamma-glutamyl hydrolase	1.48939	0.725358	slan-/NC-monocytes
GCS1;MOGS	Mannosyl-oligosaccharide glucosidase	2.88822	0.669824	slan-/NC-monocytes
BCL2L13;DKFZp451F173	Bcl-2-like protein 13	2.64646	0.651056	slan-/NC-monocytes
SUI1;EIF1;GC20;EIF1B	Eukaryotic translation initiation factor 1;Eukaryotic translation initiation factor 1b	1.66532	0.619849	slan-/NC-monocytes
ADA	Adenosine deaminase	2.25945	-0.598471	total NC-monocytes
IGHG1;IGH@;DKFZp686I15196;HEL-214;DKFZp686P15220;DKFZp686C11235;DKFZp686K03196;DKFZp686G11190;DKFZp686O01196;DKFZp686H20196;DKFZp686N02209	Ig gamma-1 chain C region	3.40988	-0.608767	total NC-monocytes
SNRPD1	Small nuclear ribonucleoprotein Sm D1	2.68606	-0.620738	total NC-monocytes
HM13	Minor histocompatibility antigen H13	1.77914	-0.62278	total NC-monocytes
NDUFA4	Cytochrome c oxidase subunit NDUFA4	2.62893	-0.640234	total NC-monocytes
ERH	Enhancer of rudimentary homolog	1.91063	-0.653329	total NC-monocytes
SRSF3;SFRS3	Serine/arginine-rich splicing factor 3	1.52147	-0.663627	total NC-monocytes
RPL23	60S ribosomal protein L23	1.41498	-0.668848	total NC-monocytes
NONO	Non-POU domain-containing octamer-binding protein	1.74707	-0.671497	total NC-monocytes
DHX9	ATP-dependent RNA helicase A	2.38599	-0.675237	total NC-monocytes
SRSF1	Serine/arginine-rich splicing factor 1	2.03368	-0.696531	total NC-monocytes
FUS	RNA-binding protein FUS	1.59911	-0.701605	total NC-monocytes
PRPF8	Pre-mRNA-processing-splicing factor 8	2.58487	-0.702082	total NC-monocytes
SFPQ	Splicing factor, proline- and glutamine-rich	1.8434	-0.731624	total NC-monocytes
HNRNPA2B1;HNRPA2B1	Heterogeneous nuclear ribonucleoproteins A2/B1	4.34033	-0.747261	total NC-monocytes
ALYREF	THO complex subunit 4	1.49008	-0.749986	total NC-monocytes
ATG3	Ubiquitin-like-conjugating enzyme ATG3	1.7834	-0.764135	total NC-monocytes
NDUFA13	NADH dehydrogenase [ubiquinone] 1 alpha subcomplex subunit 13	1.54026	-0.768072	total NC-monocytes
HNRNPL	Heterogeneous nuclear ribonucleoprotein L	3.08197	-0.816061	total NC-monocytes
HNRNPA3	Heterogeneous nuclear ribonucleoprotein A3	3.42119	-0.829345	total NC-monocytes
RBMX	RNA-binding motif protein, X chromosome;RNA-binding motif protein, X chromosome, N-terminally processed	3.64822	-0.82984	total NC-monocytes
HNRNPUL2;HNRNPUL2-BSCL2	Heterogeneous nuclear ribonucleoprotein U-like protein 2	3.90945	-0.829883	total NC-monocytes
HNRNPC;hCG_1641229;HNRPCL1;HNRNPCL4;HNRNPCL1;HNRNPCL3;HNRNPCL2	Heterogeneous nuclear ribonucleoproteins C1/C2;Heterogeneous nuclear ribonucleoprotein C-like 4;Heterogeneous nuclear ribonucleoprotein C-like 1;Heterogeneous nuclear ribonucleoprotein C-like 3;Heterogeneous nuclear ribonucleoprotein C-like 2	3.55942	-0.838491	total NC-monocytes
HIST2H2AC;HIST2H2AA3	Histone H2A type 2-C;Histone H2A type 2-A	1.76458	-0.855386	total NC-monocytes
PIK3AP1	Phosphoinositide 3-kinase adapter protein 1	1.37599	-0.874179	total NC-monocytes
HIST1H2BJ;HIST3H2BB;HIST2H2BE;HIST1H2BB;HIST1H2BO;HIST2H2BD;HIST2H2BC	Histone H2B;Histone H2B type 3-B;Histone H2B type 2-E;Histone H2B type 1-B;Histone H2B type 1-O;Histone H2B type 1-J;Putative histone H2B type 2-D;Putative histone H2B type 2-C	1.97857	-0.926385	total NC-monocytes
RALY	RNA-binding protein Raly	3.72718	-0.957676	total NC-monocytes
SNRP70;SNRNP70	U1 small nuclear ribonucleoprotein 70 kDa	2.73991	-1.0402	total NC-monocytes
HNRNPR;HNRPR;DKFZp686A13234	Heterogeneous nuclear ribonucleoprotein R	2.74125	-1.17163	total NC-monocytes
DKFZp686K23100;MATR3;DKFZp686K0542	Matrin-3	4.39615	-1.20654	total NC-monocytes
SRSF7	Serine/arginine-rich splicing factor 7	2.16606	-1.48362	total NC-monocytes
SNRPE	Small nuclear ribonucleoprotein E	1.93916	-1.9792	total NC-monocytes
HIST1H4H;HIST1H4A	Histone H4	1.88215	-2.36144	total NC-monocytes

## Sheet: SLAN+ vs NC
Gene names	Protein names	[-log(P-value)]	Difference SLAN+ - NC [log2(FC)]	More significantly expressed in
HADH	Hydroxyacyl-coenzyme A dehydrogenase, mitochondrial	1.55078	0.952146	slan+-NC-monocytes
BID	BH3-interacting domain death agonist;BH3-interacting domain death agonist p15;BH3-interacting domain death agonist p13;BH3-interacting domain death agonist p11	1.74497	0.938039	slan+-NC-monocytes
HEL-S-132P;PHPT1;PHP14	14 kDa phosphohistidine phosphatase	1.4049	0.858605	slan+-NC-monocytes
C14orf166	UPF0568 protein C14orf166	2.12461	0.79955	slan+-NC-monocytes
PIK3AP1	Phosphoinositide 3-kinase adapter protein 1	2.63774	0.728207	slan+-NC-monocytes
PTGES3	Prostaglandin E synthase 3	4.32573	0.645667	slan+-NC-monocytes
ADA	Adenosine deaminase	2.37898	0.618213	slan+-NC-monocytes
NUDT16	U8 snoRNA-decapping enzyme	1.7	0.607883	slan+-NC-monocytes
TOR4A	Torsin-4A	1.37806	0.588051	slan+-NC-monocytes
HLA-DRB1		2.3884	-0.586757	total NC-monocytes
NDUFA13	NADH dehydrogenase [ubiquinone] 1 alpha subcomplex subunit 13	1.32724	-0.593888	total NC-monocytes
SNRPD3	Small nuclear ribonucleoprotein Sm D3	3.69546	-0.605903	total NC-monocytes
S100A9	Protein S100-A9;Protein S100	1.95554	-0.645933	total NC-monocytes
SYNCRIP	Heterogeneous nuclear ribonucleoprotein Q	3.50881	-0.647852	total NC-monocytes
PABPN1	Polyadenylate-binding protein 2	1.59752	-0.649264	total NC-monocytes
HNRNPU;HNRPU	Heterogeneous nuclear ribonucleoprotein U	5.12088	-0.654112	total NC-monocytes
HNRNPH1	Heterogeneous nuclear ribonucleoprotein H;Heterogeneous nuclear ribonucleoprotein H, N-terminally processed	3.44612	-0.657672	total NC-monocytes
C1orf24;FAM129A	Protein Niban	2.92762	-0.668402	total NC-monocytes
HNRNPM;ORF	Heterogeneous nuclear ribonucleoprotein M	3.68251	-0.680409	total NC-monocytes
SFRS5;SRSF5	Serine/arginine-rich splicing factor 5	3.01223	-0.711545	total NC-monocytes
SNRPD2	Small nuclear ribonucleoprotein Sm D2	2.86998	-0.713498	total NC-monocytes
FUS	RNA-binding protein FUS	2.50278	-0.738567	total NC-monocytes
SRSF1	Serine/arginine-rich splicing factor 1	2.74325	-0.745973	total NC-monocytes
DHX9	ATP-dependent RNA helicase A	3.34372	-0.758357	total NC-monocytes
HLA-DRB1		1.39294	-0.785771	total NC-monocytes
SFPQ	Splicing factor, proline- and glutamine-rich	2.21157	-0.81967	total NC-monocytes
hCG_2005638;DDX39B	Spliceosome RNA helicase DDX39B	4.99123	-0.902934	total NC-monocytes
HNRNPA1;HNRPA1;hCG_2020860;RP11-78J21.1;HNRNPA1L2	Heterogeneous nuclear ribonucleoprotein A1;Heterogeneous nuclear ribonucleoprotein A1, N-terminally processed;Heterogeneous nuclear ribonucleoprotein A1-like 2	4.73175	-1.03014	total NC-monocytes
NUMA1;NUMA1 variant protein	Nuclear mitotic apparatus protein 1	1.84477	-1.03042	total NC-monocytes
RALY	RNA-binding protein Raly	4.71199	-1.06756	total NC-monocytes
HNRNPL	Heterogeneous nuclear ribonucleoprotein L	4.71202	-1.10037	total NC-monocytes
HNRNPUL2;HNRNPUL2-BSCL2	Heterogeneous nuclear ribonucleoprotein U-like protein 2	3.9581	-1.10523	total NC-monocytes
SNRP70;SNRNP70	U1 small nuclear ribonucleoprotein 70 kDa	2.48353	-1.1735	total NC-monocytes
HNRNPA3	Heterogeneous nuclear ribonucleoprotein A3	4.65701	-1.24886	total NC-monocytes
HNRNPA2B1;HNRPA2B1	Heterogeneous nuclear ribonucleoproteins A2/B1	5.68956	-1.26107	total NC-monocytes
ITGAM	Integrin alpha-M	4.91179	-1.28105	total NC-monocytes
HNRNPA0	Heterogeneous nuclear ribonucleoprotein A0	3.54095	-1.31555	total NC-monocytes
ERH	Enhancer of rudimentary homolog	3.06784	-1.36061	total NC-monocytes
ELANE;ELA2	Neutrophil elastase	2.63194	-1.38615	total NC-monocytes
RBMX	RNA-binding motif protein, X chromosome;RNA-binding motif protein, X chromosome, N-terminally processed	4.72475	-1.39062	total NC-monocytes
HNRNPC;hCG_1641229;HNRPCL1;HNRNPCL4;HNRNPCL1;HNRNPCL3;HNRNPCL2	Heterogeneous nuclear ribonucleoproteins C1/C2;Heterogeneous nuclear ribonucleoprotein C-like 4;Heterogeneous nuclear ribonucleoprotein C-like 1;Heterogeneous nuclear ribonucleoprotein C-like 3;Heterogeneous nuclear ribonucleoprotein C-like 2	5.22538	-1.40647	total NC-monocytes
DKFZp686K23100;MATR3;DKFZp686K0542	Matrin-3	3.33541	-1.48783	total NC-monocytes
HNRNPR;HNRPR;DKFZp686A13234	Heterogeneous nuclear ribonucleoprotein R	2.88087	-1.69349	total NC-monocytes
CTSG	Cathepsin G	2.08155	-1.7304	total NC-monocytes
SRSF7	Serine/arginine-rich splicing factor 7	3.95656	-1.84071	total NC-monocytes
HIST1H4H;HIST1H4A	Histone H4	1.57143	-1.92858	total NC-monocytes

## Sheet: SLAN+ vs SLAN-
Gene names	Protein names	[-log(P-value)]	Difference SLAN+ - SLAN- [log2(FC)]	More significantly expressed in
SNRPE	Small nuclear ribonucleoprotein E	1.57193	1.69503	slan+/NC-monocytes
PIK3AP1	Phosphoinositide 3-kinase adapter protein 1	2.35324	1.60239	slan+/NC-monocytes
RAB8A	Ras-related protein Rab-8A	2.35859	1.26539	slan+/NC-monocytes
BID	BH3-interacting domain death agonist;BH3-interacting domain death agonist p15;BH3-interacting domain death agonist p13;BH3-interacting domain death agonist p11	3.95241	1.2474	slan+/NC-monocytes
ADA	Adenosine deaminase	3.57228	1.21668	slan+/NC-monocytes
ARF5	ADP-ribosylation factor 5	3.05871	1.0814	slan+/NC-monocytes
IGHG1;IGH@;DKFZp686I15196;HEL-214;DKFZp686P15220;DKFZp686C11235;DKFZp686K03196;DKFZp686G11190;DKFZp686O01196;DKFZp686H20196;DKFZp686N02209	Ig gamma-1 chain C region	2.91513	1.01448	slan+/NC-monocytes
PICALM	Phosphatidylinositol-binding clathrin assembly protein	1.48847	0.997159	slan+/NC-monocytes
RPL23	60S ribosomal protein L23	1.67929	0.956204	slan+/NC-monocytes
SCRN1	Secernin-1	3.1999	0.919557	slan+/NC-monocytes
IGKC;HEL-213;IGK@	Ig kappa chain C region	2.46189	0.87428	slan+/NC-monocytes
HM13	Minor histocompatibility antigen H13	2.15338	0.862944	slan+/NC-monocytes
SF1	Splicing factor 1	2.22366	0.828353	slan+/NC-monocytes
ATG3	Ubiquitin-like-conjugating enzyme ATG3	2.93839	0.820666	slan+/NC-monocytes
HAGH	Hydroxyacylglutathione hydrolase, mitochondrial	2.18928	0.805633	slan+/NC-monocytes
ABRACL	Costars family protein ABRACL	1.96581	0.797806	slan+/NC-monocytes
U2AF2	Splicing factor U2AF 65 kDa subunit	4.33683	0.792368	slan+/NC-monocytes
MTA2	Metastasis-associated protein MTA2	2.04204	0.771126	slan+/NC-monocytes
LRRFIP1	Leucine-rich repeat flightless-interacting protein 1	4.58496	0.752124	slan+/NC-monocytes
NDUFA4	Cytochrome c oxidase subunit NDUFA4	2.3069	0.736541	slan+/NC-monocytes
EVL	Ena/VASP-like protein	1.6706	0.726715	slan+/NC-monocytes
hCG_1821276;PPP1R18	Phostensin	2.66028	0.725658	slan+/NC-monocytes
THYN1	Thymocyte nuclear protein 1	2.73278	0.692707	slan+/NC-monocytes
GDI1	Rab GDP dissociation inhibitor alpha	2.99114	0.681102	slan+/NC-monocytes
ADPRHL2	Poly(ADP-ribose) glycohydrolase ARH3	2.57496	0.676463	slan+/NC-monocytes
FAM120A	Constitutive coactivator of PPAR-gamma-like protein 1	2.38697	0.66812	slan+/NC-monocytes
UBXN1;LOC51035	UBX domain-containing protein 1	2.38835	0.634143	slan+/NC-monocytes
UBE2L6	Ubiquitin/ISG15-conjugating enzyme E2 L6	1.31471	0.622161	slan+/NC-monocytes
COTL1	Coactosin-like protein	2.62681	0.612554	slan+/NC-monocytes
CHMP4B	Charged multivesicular body protein 4b	2.87229	0.610252	slan+/NC-monocytes
TSPAN14	Tetraspanin;Tetraspanin-14	2.07988	0.605988	slan+/NC-monocytes
SFRS5;SRSF5	Serine/arginine-rich splicing factor 5	1.85521	-0.585907	slan-/NC-monocytes
RPL35	60S ribosomal protein L35	2.95276	-0.591116	slan-/NC-monocytes
AKR1B1	Aldose reductase	5.85394	-0.592272	slan-/NC-monocytes
PACSIN2	Protein kinase C and casein kinase substrate in neurons protein 2	1.99992	-0.593868	slan-/NC-monocytes
SSR4	Translocon-associated protein subunit delta	2.68718	-0.600268	slan-/NC-monocytes
BCL2L13;DKFZp451F173	Bcl-2-like protein 13	1.81793	-0.613134	slan-/NC-monocytes
DPP7	Dipeptidyl peptidase 2	3.02418	-0.624301	slan-/NC-monocytes
NPM1	Nucleophosmin	3.10736	-0.625578	slan-/NC-monocytes
P4HB	Protein disulfide-isomerase	3.03581	-0.625934	slan-/NC-monocytes
SIRPA;PTPNS1;SIRPB1	Tyrosine-protein phosphatase non-receptor type substrate 1;Signal-regulatory protein beta-1 isoform 3	3.67984	-0.630488	slan-/NC-monocytes
ACTN1	Alpha-actinin-1	1.96517	-0.632598	slan-/NC-monocytes
NCF2	Neutrophil cytosol factor 2	2.08522	-0.636786	slan-/NC-monocytes
COX5B	Cytochrome c oxidase subunit 5B, mitochondrial	1.72609	-0.639725	slan-/NC-monocytes
HLA-DRA1;HLA-DRA	HLA class II histocompatibility antigen, DR alpha chain	2.25488	-0.64708	slan-/NC-monocytes
PLBD1	Phospholipase B-like 1;Phospholipase B-like 1 chain A;Phospholipase B-like 1 chain B;Phospholipase B-like 1 chain C	3.41312	-0.651239	slan-/NC-monocytes
EEF1B2;LOC392793	Elongation factor 1-beta	2.55399	-0.658903	slan-/NC-monocytes
PSMD7	26S proteasome non-ATPase regulatory subunit 7	1.65911	-0.658908	slan-/NC-monocytes
STAM2;STAM	Signal transducing adapter molecule 2;Signal transducing adapter molecule 1	1.65432	-0.658941	slan-/NC-monocytes
PLBD2	Putative phospholipase B-like 2;Putative phospholipase B-like 2 32 kDa form;Putative phospholipase B-like 2 45 kDa form	3.10699	-0.661179	slan-/NC-monocytes
UFC1	Ubiquitin-fold modifier-conjugating enzyme 1	3.07354	-0.663662	slan-/NC-monocytes
HEL-S-66p;PPA1	Inorganic pyrophosphatase	3.41014	-0.672208	slan-/NC-monocytes
GAA	Lysosomal alpha-glucosidase;76 kDa lysosomal alpha-glucosidase;70 kDa lysosomal alpha-glucosidase	3.25509	-0.675485	slan-/NC-monocytes
RAB27A	Ras-related protein Rab-27A	2.3115	-0.679249	slan-/NC-monocytes
CYBB	Cytochrome b-245 heavy chain	3.73137	-0.686503	slan-/NC-monocytes
DKFZp686L0869;IARS;DKFZp686L17145	Isoleucine--tRNA ligase, cytoplasmic	2.19799	-0.695623	slan-/NC-monocytes
CES1	Liver carboxylesterase 1;Carboxylic ester hydrolase	2.34653	-0.696667	slan-/NC-monocytes
KCTD12	BTB/POZ domain-containing protein KCTD12	2.37197	-0.699841	slan-/NC-monocytes
ERH	Enhancer of rudimentary homolog	2.64737	-0.707276	slan-/NC-monocytes
CNPY2	Protein canopy homolog 2	4.05927	-0.710544	slan-/NC-monocytes
PFAS	Phosphoribosylformylglycinamidine synthase	2.50398	-0.722414	slan-/NC-monocytes
CECR1	Adenosine deaminase CECR1	1.85725	-0.730568	slan-/NC-monocytes
GCA	Grancalcin	4.06512	-0.731644	slan-/NC-monocytes
DDT;DDTL	D-dopachrome decarboxylase;D-dopachrome decarboxylase-like protein	1.55934	-0.739898	slan-/NC-monocytes
HEL-S-34;PEBP1;HEL-210	Phosphatidylethanolamine-binding protein 1;Hippocampal cholinergic neurostimulating peptide	4.25243	-0.743261	slan-/NC-monocytes
HSD17B4	Peroxisomal multifunctional enzyme type 2;(3R)-hydroxyacyl-CoA dehydrogenase;Enoyl-CoA hydratase 2	4.13307	-0.757067	slan-/NC-monocytes
HEL-S-2a;PRDX2	Peroxiredoxin-2	1.37146	-0.762168	slan-/NC-monocytes
CTSH;DKFZp686B24257	Pro-cathepsin H;Cathepsin H mini chain;Cathepsin H;Cathepsin H heavy chain;Cathepsin H light chain	2.82332	-0.764111	slan-/NC-monocytes
S100A8	Protein S100-A8;Protein S100-A8, N-terminally processed	4.93573	-0.768935	slan-/NC-monocytes
FABP5	Fatty acid-binding protein, epidermal	2.56915	-0.770267	slan-/NC-monocytes
HLA-DRB1		3.68431	-0.784503	slan-/NC-monocytes
TXN	Thioredoxin	2.08016	-0.794572	slan-/NC-monocytes
DBI	Acyl-CoA-binding protein	2.74064	-0.801363	slan-/NC-monocytes
TMSB10	Thymosin beta-10	3.00598	-0.824241	slan-/NC-monocytes
ELMO1	Engulfment and cell motility protein 1	3.7766	-0.836726	slan-/NC-monocytes
HNRNPA0	Heterogeneous nuclear ribonucleoprotein A0	1.95662	-0.849144	slan-/NC-monocytes
SULT1A4;ST1A5;SULT1A3	Sulfotransferase;Sulfotransferase 1A4;Sulfotransferase 1A3	2.43722	-0.865733	slan-/NC-monocytes
ANP32E	Acidic leucine-rich nuclear phosphoprotein 32 family member E	3.51175	-0.879892	slan-/NC-monocytes
ALDH2	Aldehyde dehydrogenase, mitochondrial	3.34987	-0.899636	slan-/NC-monocytes
LAMTOR1	Ragulator complex protein LAMTOR1	2.52287	-0.915563	slan-/NC-monocytes
CTSB	Cathepsin B;Cathepsin B light chain;Cathepsin B heavy chain	2.63724	-0.919662	slan-/NC-monocytes
FCN1;DKFZp781B1032	Ficolin-1	1.85775	-0.932261	slan-/NC-monocytes
C1orf24;FAM129A	Protein Niban	3.37088	-0.934665	slan-/NC-monocytes
F13A1	Coagulation factor XIII A chain	1.766	-0.950986	slan-/NC-monocytes
TNFAIP2	Tumor necrosis factor alpha-induced protein 2	1.87428	-0.982523	slan-/NC-monocytes
TSPO;PBR	Translocator protein	2.41025	-1.00781	slan-/NC-monocytes
GGH	Gamma-glutamyl hydrolase	1.95574	-1.0533	slan-/NC-monocytes
HINT1	Histidine triad nucleotide-binding protein 1	3.46771	-1.07777	slan-/NC-monocytes
HLA-DRB1		3.41613	-1.08855	slan-/NC-monocytes
TARS	Threonine--tRNA ligase, cytoplasmic	2.20955	-1.09289	slan-/NC-monocytes
CPVL	Probable serine carboxypeptidase CPVL	1.76046	-1.10246	slan-/NC-monocytes
S100A9	Protein S100-A9;Protein S100	4.72251	-1.15397	slan-/NC-monocytes
LYZ	Lysozyme;Lysozyme C	2.20708	-1.35888	slan-/NC-monocytes
ELANE;ELA2	Neutrophil elastase	3.12933	-1.71291	slan-/NC-monocytes
ITGAM	Integrin alpha-M	4.37864	-1.73923	slan-/NC-monocytes
NUMA1;NUMA1 variant protein	Nuclear mitotic apparatus protein 1	3.42578	-2.00808	slan-/NC-monocytes
PRTN3	Myeloblastin	1.52293	-2.09256	slan-/NC-monocytes
CTSG	Cathepsin G	2.08765	-2.49632	slan-/NC-monocytes
